# Supplementary material for: Analysis of the Occurrence of PIK3CA Gene Mutation in Children with Lymphatic Malformation—Single Center Study
Source: Children (Basel). 2025 Oct 28;12(11):1460. doi: 10.3390/children12111460 (PMC12651619; doi:10.3390/children12111460)
Supplement: Supplementary file 1 [file children-12-01460-s001.zip › Supplementary Table 1.xlsx]

## Sheet: PI3KCApH1047R
Supplementary Table 1: Quantitative results of droplet digital PCR (ddPCR) analysis for PIK3CA hotspot mutation
1MUT- PI3KCApH1047R						VAF (kolumna AJ)
Well	ExptType	Experiment	Sample	TargetType	Target	Status	Conc(copies/uL)	Supermix	Copies/20uLWell	TotalConfMax	TotalConfMin	PoissonConfMax	PoissonConfMin	Positives	Negatives	Ch1+Ch2+	Ch1+Ch2-	Ch1-Ch2+	Ch1-Ch2-	Linkage	AcceptedDroplets	CNV	TotalCNVMax	TotalCNVMin	PoissonCNVMax	PoissonCNVMin	ReferenceCopies	UnknownCopies	Threshold	Ratio	TotalRatioMax	TotalRatioMin	PoissonRatioMax	PoissonRatioMin	FractionalAbundance	TotalFractionalAbundanceMax	TotalFractionalAbundanceMin	PoissonFractionalAbundanceMax	PoissonFractionalAbundanceMin	ReferenceAssayNumber	TargetAssayNumber	MeanAmplitudeofPositives	MeanAmplitudeofNegatives	MeanAmplitudeTotal	ExperimentComments	MergedWells	TotalConfMax68	TotalConfMin68	PoissonConfMax68
A01	Absolute Quantification	ABS	1MUT_1	Ch1Unknown		Manual	0	ddPCR Supermix for Probes (no dUTP)	0			0.2	0	0	17813	0	0	128	17685	0	17813								1080											1	1	0	422.99	422.99					0.09
A02	Absolute Quantification	ABS	1MUT_9	Ch1Unknown		Manual	0.2	ddPCR Supermix for Probes (no dUTP)	4			0.52	0.05	3	17967	1	2	155	17812	0.0643	17970								1193	0.019			0.042	0	1.9			4.1	0	1	1	7041	419.49	420.59					0.34
A03	Absolute Quantification	ABS	1MUT_17	Ch1Unknown		Manual	0.06	ddPCR Supermix for Probes (no dUTP)	1.2			0.3	0	1	18732	0	1	300	18432	0	18733								961	0.003			0.011	0	0.3			1.1	0	1	1	1144	425.55	425.59					0.16
A04	Absolute Quantification	ABS	1MUT_25	Ch1Unknown		Manual	0.18	ddPCR Supermix for Probes (no dUTP)	3.6			0.47	0.04	3	19867	2	1	341	19526	0.117	19870								992	0.009			0.019	0	0.9			1.9	0	1	1	1259.7	423.59	423.72					0.3
A05	Absolute Quantification	ABS	1MUT_33	Ch1Unknown		Manual	0	ddPCR Supermix for Probes (no dUTP)	0			0.18	0	0	19406	0	0	28	19378	0	19406								775											1	1	0	417.89	417.89					0.083
B01	Absolute Quantification	ABS	1MUT_2	Ch1Unknown		Manual	0	ddPCR Supermix for Probes (no dUTP)	0			0.19	0	0	18236	0	0	55	18181	0	18236								1080											1	1	0	422.06	422.06					0.088
B02	Absolute Quantification	ABS	1MUT_10	Ch1Unknown		Manual	0.19	ddPCR Supermix for Probes (no dUTP)	3.8			0.52	0.05	3	18154	2	1	250	17904	0.129	18157								912	0.012			0.026	0	1.2			2.6	0	1	1	1303.6	419.06	419.21					0.33
B03	Absolute Quantification	ABS	1MUT_18	Ch1Unknown		Manual	0.06	ddPCR Supermix for Probes (no dUTP)	1.2			0.29	0	1	19075	1	0	220	18855	0.0617	19076								1024	0.004			0.015	0	0.4			1.5	0	1	1	1342.8	427.57	427.61					0.15
B04	Absolute Quantification	ABS	1MUT_26	Ch1Unknown		Manual	0.06	ddPCR Supermix for Probes (no dUTP)	1.2			0.28	0	1	19851	1	0	45	19806	0.0593	19852								957	0.022			0.074	0	2.1			7.1	0	1	1	1639.8	417.3	417.36					0.15
B05	Absolute Quantification	ABS	1MUT_34	Ch1Unknown		Manual	0.12	ddPCR Supermix for Probes (no dUTP)	2.4			0.38	0.02	2	19954	2	0	126	19828	0.118	19956								899	0.016			0.039	0	1.5			3.9	0	1	1	1963.8	417.58	417.73					0.23
C01	Absolute Quantification	ABS	1MUT_3	Ch1Unknown		Manual	0.51	ddPCR Supermix for Probes (no dUTP)	10.2			0.95	0.23	8	18498	1	7	59	18439	0.0622	18506								1301	0.13			0.23	0.03	12			20	4	1	1	5760.8	422.52	424.83					0.71
C02	Absolute Quantification	ABS	1MUT_11	Ch1Unknown		Manual	0.74	ddPCR Supermix for Probes (no dUTP)	14.8			1.27	0.38	11	17571	1	10	271	17300	0.0564	17582								1423	0.04			0.065	0.016	3.9			6.1	1.6	1	1	7077.9	425.68	429.84					0.98
C03	Absolute Quantification	ABS	1MUT_19	Ch1Unknown		Manual	0.12	ddPCR Supermix for Probes (no dUTP)	2.4			0.4	0.02	2	19045	0	2	167	18878	0	19047								1615	0.012			0.03	0	1.2			3	0	1	1	7334.4	426.63	427.35					0.24
C04	Absolute Quantification	ABS	1MUT_27	Ch1Unknown		Manual	0	ddPCR Supermix for Probes (no dUTP)	0			0.18	0	0	19744	0	0	102	19642	0	19744								962											1	1	0	424.45	424.45					0.082
C05	Absolute Quantification	ABS	1MUT_35	Ch1Unknown		Manual	0	ddPCR Supermix for Probes (no dUTP)	0			0.18	0	0	19832	0	0	122	19710	0	19832								969											1	1	0	417.36	417.36					0.081
D01	Absolute Quantification	ABS	1MUT_4	Ch1Unknown		Manual	0.06	ddPCR Supermix for Probes (no dUTP)	1.2			0.3	0.02	1	18634	1	0	128	18506	0.0631	18635								1179	0.008			0.026	0	0.8			2.6	0	1	1	2329.8	415.67	415.78					0.16
D02	Absolute Quantification	ABS	1MUT_12	Ch1Unknown		Manual	0.07	ddPCR Supermix for Probes (no dUTP)	1.4			0.33	0	1	17181	1	0	109	17072	0.0685	17182								1004	0.009			0.031	0	0.9			3	0	1	1	2357.1	412.33	412.44					0.17
D03	Absolute Quantification	ABS	1MUT_20	Ch1Unknown		Manual	0.06	ddPCR Supermix for Probes (no dUTP)	1.2			0.31	0	1	18370	1	0	147	18223	0.064	18371								1352	0.007			0.023	0	0.7			2.2	0	1	1	5220.9	421.02	421.28					0.16
D04	Absolute Quantification	ABS	1MUT_28	Ch1Unknown		Manual	0	ddPCR Supermix for Probes (no dUTP)	0			0.18	0	0	20072	0	0	73	19999	0	20072								968											1	1	0	417.98	417.98					0.08
D05	Absolute Quantification	ABS	1MUT_36	Ch1Unknown		Manual	0	ddPCR Supermix for Probes (no dUTP)	0			0.18	0	0	19648	0	0	12	19636	0	19648								757											1	1	0	415.8	415.8					0.082
E01	Absolute Quantification	ABS	1MUT_5	Ch1Unknown		Manual	0.25	ddPCR Supermix for Probes (no dUTP)	5			0.59	0.14	4	18780	4	0	414	18366	0.251	18784								1080	0.009			0.019	0	0.9			1.9	0	1	1	2636.6	418.98	419.45					0.4
E02	Absolute Quantification	ABS	1MUT_13	Ch1Unknown		Manual	0.73	ddPCR Supermix for Probes (no dUTP)	14.6			1.25	0.38	11	17734	1	10	130	17604	0.0614	17745								1444	0.08			0.14	0.03	7.7			12.2	3.3	1	1	7043.8	413.55	417.66					0.97
E03	Absolute Quantification	ABS	1MUT_21	Ch1Unknown		Manual	0.06	ddPCR Supermix for Probes (no dUTP)	1.2			0.29	0	1	19445	0	1	309	19136	0	19446								990	0.003			0.011	0	0.3			1.1	0	1	1	1167.9	420.42	420.46					0.15
E04	Absolute Quantification	ABS	1MUT_29	Ch1Unknown		Manual	0	ddPCR Supermix for Probes (no dUTP)	0			0.18	0	0	20084	0	0	64	20020	0	20084								793											1	1	0	414.45	414.45					0.08
E05	Absolute Quantification	ABS	1MUT_H2O	Ch1NTC		Manual	0	ddPCR Supermix for Probes (no dUTP)	0			0.18	0	0	20035	0	0	0	20035	0	20035								662											1	1	0	409.3	409.3					0.08
F01	Absolute Quantification	ABS	1MUT_6	Ch1Unknown		Manual	0	ddPCR Supermix for Probes (no dUTP)	0			0.19	0	0	18142	0	0	67	18075	0	18142								880											1	1	0	414.89	414.89					0.089
F02	Absolute Quantification	ABS	1MUT_14	Ch1Unknown		Manual	0.07	ddPCR Supermix for Probes (no dUTP)	1.4			0.32	0	1	17816	1	0	324	17492	0.066	17817								1298	0.003			0.01	0	0.3			1	0	1	1	5300	415.26	415.53					0.16
F03	Absolute Quantification	ABS	1MUT_22	Ch1Unknown		Manual	0	ddPCR Supermix for Probes (no dUTP)	0			0.18	0	0	19804	0	0	92	19712	0	19804								880											1	1	0	419.39	419.39					0.081
F04	Absolute Quantification	ABS	1MUT_30	Ch1Unknown		Manual	0	ddPCR Supermix for Probes (no dUTP)	0			0.18	0	0	19521	0	0	25	19496	0	19521								978											1	1	0	419.51	419.51					0.083
F05	Absolute Quantification	ABS	1MUT_H2O	Ch1NTC		Manual	0	ddPCR Supermix for Probes (no dUTP)	0			0.17	0	0	20239	0	0	0	20239	0	20239								572											1	1	0	411.72	411.72					0.08
G01	Absolute Quantification	ABS	1MUT_7	Ch1Unknown		Manual	0.75	ddPCR Supermix for Probes (no dUTP)	15			1.28	0.39	11	17313	1	10	352	16961	0.0538	17324								1551	0.031			0.05	0.012	3			4.8	1.2	1	1	7034.7	416.28	420.48					1
G02	Absolute Quantification	ABS	1MUT_15	Ch1Unknown		Manual	0	ddPCR Supermix for Probes (no dUTP)	0			0.2	0	0	18012	0	0	9	18003	0	18012								789											1	1	0	412.69	412.69					0.089
G03	Absolute Quantification	ABS	1MUT_23	Ch1Unknown		Manual	0.06	ddPCR Supermix for Probes (no dUTP)	1.2			0.28	0	1	20106	0	1	366	19740	0	20107								981	0.0027			0.0091	0	0.27			0.91	0	1	1	1221	421.19	421.23					0.15
G04	Absolute Quantification	ABS	1MUT_31	Ch1Unknown		Manual	0.12	ddPCR Supermix for Probes (no dUTP)	2.4			0.37	0.02	2	20190	0	2	61	20129	0	20192								1703	0.033			0.083	0	3.2			7.9	0	1	1	7588.1	418.03	418.74					0.22
H01	Absolute Quantification	ABS	1MUT_8	Ch1Unknown		Manual	0.14	ddPCR Supermix for Probes (no dUTP)	2.8			0.43	0.06	2	17404	2	0	236	17168	0.135	17406								913	0.008			0.021	0	0.8			2.1	0	1	1	1373	414.52	414.63					0
H02	Absolute Quantification	ABS	1MUT_16	Ch1Unknown		Manual	0.13	ddPCR Supermix for Probes (no dUTP)	2.6			0.41	0.02	2	18548	2	0	223	18325	0.127	18550								948	0.009			0.022	0	0.9			2.2	0	1	1	1422.4	415.75	415.85					0.24
H03	Absolute Quantification	ABS	1MUT_24	Ch1Unknown		Manual	0	ddPCR Supermix for Probes (no dUTP)	0			0.18	0	0	19171	0	0	24	19147	0	19171								782											1	1	0	407.9	407.9					0.084
H04	Absolute Quantification	ABS	1MUT_32	Ch1NTC		Manual	0.06	ddPCR Supermix for Probes (no dUTP)	1.2			0.29	0	1	19474	1	0	96	19378	0.0604	19475								1013											1	1	1663.9	415.46	415.52					0.15
H05	Absolute Quantification	ABS	1MUT_H2O	Ch1NTC		Manual	0	ddPCR Supermix for Probes (no dUTP)	0			0.17	0	0	20857	0	0	0	20857	0	20857								866											1	1	0	410.53	410.53					0.077
A01	Absolute Quantification	ABS	1MUT_1	Ch2Unknown		Manual	8.5	ddPCR Supermix for Probes (no dUTP)	170			10	7	128	17685	0	0	128	17685	0	17813								1303											1	1	3644.3	684.53	705.8					9.2
A02	Absolute Quantification	ABS	1MUT_9	Ch2Unknown		Manual	10.3	ddPCR Supermix for Probes (no dUTP)	206			11.9	8.6	156	17814	1	2	155	17812	0.0643	17970								1300	0.019			0.042	0	1.9			4.1	0	1	1	3769.9	679.57	706.4					11.1
A03	Absolute Quantification	ABS	1MUT_17	Ch2Unknown		Manual	19	ddPCR Supermix for Probes (no dUTP)	380			21.1	16.8	300	18433	0	1	300	18432	0	18733								1585	0.003			0.011	0	0.3			1.1	0	1	1	3744.6	686.61	735.58					20.1
A04	Absolute Quantification	ABS	1MUT_25	Ch2Unknown		Manual	20.5	ddPCR Supermix for Probes (no dUTP)	410			22.7	18.3	343	19527	2	1	341	19526	0.117	19870								1300	0.009			0.019	0	0.9			1.9	0	1	1	3631.2	683.73	734.61					21.6
A05	Absolute Quantification	ABS	1MUT_33	Ch2Unknown		Manual	1.7	ddPCR Supermix for Probes (no dUTP)	34			2.4	1.1	28	19378	0	0	28	19378	0	19406								1300											1	1	3456.7	674.23	678.25					2.04
B01	Absolute Quantification	ABS	1MUT_2	Ch2Unknown		Manual	3.6	ddPCR Supermix for Probes (no dUTP)	72			4.6	2.7	55	18181	0	0	55	18181	0	18236								1303											1	1	3831.2	685.57	695.05					4.05
B02	Absolute Quantification	ABS	1MUT_10	Ch2Unknown		Manual	16.4	ddPCR Supermix for Probes (no dUTP)	328			18.5	14.4	252	17905	2	1	250	17904	0.129	18157								1300	0.012			0.026	0	1.2			2.6	0	1	1	3687	676.53	718.31					17.5
B03	Absolute Quantification	ABS	1MUT_18	Ch2Unknown		Manual	13.7	ddPCR Supermix for Probes (no dUTP)	274			15.5	11.9	221	18855	1	0	220	18855	0.0617	19076								1300	0.004			0.015	0	0.4			1.5	0	1	1	3701.3	687.83	722.74					14.6
B04	Absolute Quantification	ABS	1MUT_26	Ch2Unknown		Manual	2.7	ddPCR Supermix for Probes (no dUTP)	54			3.6	2	46	19806	1	0	45	19806	0.0593	19852								1300	0.022			0.074	0	2.1			7.1	0	1	1	3792.1	680.5	687.71					3.15
B05	Absolute Quantification	ABS	1MUT_34	Ch2Unknown		Manual	7.6	ddPCR Supermix for Probes (no dUTP)	152			8.9	6.3	128	19828	2	0	126	19828	0.118	19956								1300	0.016			0.039	0	1.5			3.9	0	1	1	3616.7	670.62	689.52					8.2
C01	Absolute Quantification	ABS	1MUT_3	Ch2Unknown		Manual	3.8	ddPCR Supermix for Probes (no dUTP)	76			4.9	2.9	60	18446	1	7	59	18439	0.0622	18506								1300	0.13			0.23	0.03	12			20	4	1	1	3747.1	688.55	698.47					4.33
C02	Absolute Quantification	ABS	1MUT_11	Ch2Unknown		Manual	18.3	ddPCR Supermix for Probes (no dUTP)	366			20.5	16.2	272	17310	1	10	271	17300	0.0564	17582								1300	0.04			0.065	0.016	3.9			6.1	1.6	1	1	3750.2	687.46	734.84					19.5
C03	Absolute Quantification	ABS	1MUT_19	Ch2Unknown		Manual	10.4	ddPCR Supermix for Probes (no dUTP)	208			11.9	8.8	167	18880	0	2	167	18878	0	19047								1300	0.012			0.03	0	1.2			3	0	1	1	3698.9	690.57	716.95					11.2
C04	Absolute Quantification	ABS	1MUT_27	Ch2Unknown		Manual	6.1	ddPCR Supermix for Probes (no dUTP)	122			7.3	4.9	102	19642	0	0	102	19642	0	19744								1300											1	1	3568	690.02	704.89					6.7
C05	Absolute Quantification	ABS	1MUT_35	Ch2Unknown		Manual	7.3	ddPCR Supermix for Probes (no dUTP)	146			8.5	6	122	19710	0	0	122	19710	0	19832								1300											1	1	3517.1	670.1	687.61					7.9
D01	Absolute Quantification	ABS	1MUT_4	Ch2Unknown		Manual	8.2	ddPCR Supermix for Probes (no dUTP)	164			9.6	6.8	129	18506	1	0	128	18506	0.0631	18635								1300	0.008			0.026	0	0.8			2.6	0	1	1	3737	674.74	695.94					8.9
D02	Absolute Quantification	ABS	1MUT_12	Ch2Unknown		Manual	7.6	ddPCR Supermix for Probes (no dUTP)	152			9	6.1	110	17072	1	0	109	17072	0.0685	17182								1300	0.009			0.031	0	0.9			3	0	1	1	3763.3	674.35	694.12					8.3
D03	Absolute Quantification	ABS	1MUT_20	Ch2Unknown		Manual	9.5	ddPCR Supermix for Probes (no dUTP)	190			11.1	8	148	18223	1	0	147	18223	0.064	18371								1431	0.007			0.023	0	0.7			2.2	0	1	1	3762.4	684.67	709.46					10.3
D04	Absolute Quantification	ABS	1MUT_28	Ch2Unknown		Manual	4.3	ddPCR Supermix for Probes (no dUTP)	86			5.4	3.4	73	19999	0	0	73	19999	0	20072								1310											1	1	3689.7	682.05	692.99					4.8
D05	Absolute Quantification	ABS	1MUT_36	Ch2Unknown		Manual	0.72	ddPCR Supermix for Probes (no dUTP)	14.4			1.21	0.38	12	19636	0	0	12	19636	0	19648								1300											1	1	3399	676.84	678.5					0.95
E01	Absolute Quantification	ABS	1MUT_5	Ch2Unknown		Manual	26.5	ddPCR Supermix for Probes (no dUTP)	530			29	23.9	418	18366	4	0	414	18366	0.251	18784								1303	0.009			0.019	0	0.9			1.9	0	1	1	3806.7	672.52	742.27					27.8
E02	Absolute Quantification	ABS	1MUT_13	Ch2Unknown		Manual	8.7	ddPCR Supermix for Probes (no dUTP)	174			10.2	7.2	131	17614	1	10	130	17604	0.0614	17745								1300	0.08			0.14	0.03	7.7			12.2	3.3	1	1	3856	675.71	699.19					9.5
E03	Absolute Quantification	ABS	1MUT_21	Ch2Unknown		Manual	18.8	ddPCR Supermix for Probes (no dUTP)	376			20.9	16.7	309	19137	0	1	309	19136	0	19446								1300	0.003			0.011	0	0.3			1.1	0	1	1	3849	682.44	732.76					19.9
E04	Absolute Quantification	ABS	1MUT_29	Ch2Unknown		Manual	3.8	ddPCR Supermix for Probes (no dUTP)	76			4.8	2.9	64	20020	0	0	64	20020	0	20084								1300											1	1	3657	674.22	683.73					4.24
E05	Absolute Quantification	ABS	1MUT_H2O	Ch2NTC		Manual	0	ddPCR Supermix for Probes (no dUTP)	0			0.18	0	0	20035	0	0	0	20035	0	20035								2418											1	1	0	667.91	667.91					0.08
F01	Absolute Quantification	ABS	1MUT_6	Ch2Unknown		Manual	4.4	ddPCR Supermix for Probes (no dUTP)	88			5.5	3.4	67	18075	0	0	67	18075	0	18142								1300											1	1	3762.6	678.29	689.68					4.9
F02	Absolute Quantification	ABS	1MUT_14	Ch2Unknown		Manual	21.7	ddPCR Supermix for Probes (no dUTP)	434			24	19.3	325	17492	1	0	324	17492	0.066	17817								1300	0.003			0.01	0	0.3			1	0	1	1	3803.5	674.65	731.73					22.9
F03	Absolute Quantification	ABS	1MUT_22	Ch2Unknown		Manual	5.5	ddPCR Supermix for Probes (no dUTP)	110			6.7	4.4	92	19712	0	0	92	19712	0	19804								1300											1	1	3778.3	683.5	697.88					6.1
F04	Absolute Quantification	ABS	1MUT_30	Ch2Unknown		Manual	1.5	ddPCR Supermix for Probes (no dUTP)	30			2.2	1	25	19496	0	0	25	19496	0	19521								1300											1	1	3613.4	682.18	685.94					1.83
F05	Absolute Quantification	ABS	1MUT_H2O	Ch2NTC		Manual	0	ddPCR Supermix for Probes (no dUTP)	0			0.17	0	0	20239	0	0	0	20239	0	20239								5104											1	1	0	665.58	665.58					0.08
G01	Absolute Quantification	ABS	1MUT_7	Ch2Unknown		Manual	24.2	ddPCR Supermix for Probes (no dUTP)	484			26.7	21.7	353	16971	1	10	352	16961	0.0538	17324								1300	0.031			0.05	0.012	3			4.8	1.2	1	1	3820.4	669.65	733.85					25.5
G02	Absolute Quantification	ABS	1MUT_15	Ch2Unknown		Manual	0.59	ddPCR Supermix for Probes (no dUTP)	11.8			1.07	0.28	9	18003	0	0	9	18003	0	18012								1355											1	1	3958.7	674.02	675.66					0.81
G03	Absolute Quantification	ABS	1MUT_23	Ch2Unknown		Manual	21.6	ddPCR Supermix for Probes (no dUTP)	432			23.8	19.4	366	19741	0	1	366	19740	0	20107								1300	0.0027			0.0091	0	0.27			0.91	0	1	1	3862.1	683.47	741.33					22.7
G04	Absolute Quantification	ABS	1MUT_31	Ch2Unknown		Manual	3.6	ddPCR Supermix for Probes (no dUTP)	72			4.5	2.7	61	20131	0	2	61	20129	0	20192								1390	0.033			0.083	0	3.2			7.9	0	1	1	3799.2	677.61	687.04					4.03
H01	Absolute Quantification	ABS	1MUT_8	Ch2Unknown		Manual	16.2	ddPCR Supermix for Probes (no dUTP)	324			18.3	14.1	238	17168	2	0	236	17168	0.135	17406								1300	0.008			0.021	0	0.8			2.1	0	1	1	3897.3	674.03	718.1					17.2
H02	Absolute Quantification	ABS	1MUT_16	Ch2Unknown		Manual	14.4	ddPCR Supermix for Probes (no dUTP)	288			16.2	12.5	225	18325	2	0	223	18325	0.127	18550								1300	0.009			0.022	0	0.9			2.2	0	1	1	3893.7	674.52	713.56					15.3
H03	Absolute Quantification	ABS	1MUT_24	Ch2Unknown		Manual	1.5	ddPCR Supermix for Probes (no dUTP)	30			2.1	1	24	19147	0	0	24	19147	0	19171								1300											1	1	3747.1	666.66	670.52					1.79
H04	Absolute Quantification	ABS	1MUT_32	Ch2NTC		Manual	5.9	ddPCR Supermix for Probes (no dUTP)	118			7.1	4.8	97	19378	1	0	96	19378	0.0604	19475								1300											1	1	3845.2	675.65	691.44					6.5
H05	Absolute Quantification	ABS	1MUT_H2O	Ch2NTC		Manual	0	ddPCR Supermix for Probes (no dUTP)	0			0.17	0	0	20857	0	0	0	20857	0	20857								886											1	1	0	664.77	664.77					0.077
[truncated: 13 more columns]

## Sheet: PI3KCApE545K
Supplementary Table 1: Quantitative results of droplet digital PCR (ddPCR) analysis for PIK3CA hotspot mutation
2MUT- PI3KCApE545K						VAF (kolumna AJ)
Well	ExptType	Experiment	Sample	TargetType	Target	Status	Conc(copies/uL)	Supermix	Copies/20uLWell	TotalConfMax	TotalConfMin	PoissonConfMax	PoissonConfMin	Positives	Negatives	Ch1+Ch2+	Ch1+Ch2-	Ch1-Ch2+	Ch1-Ch2-	Linkage	AcceptedDroplets	CNV	TotalCNVMax	TotalCNVMin	PoissonCNVMax	PoissonCNVMin	ReferenceCopies	UnknownCopies	Threshold	Ratio	TotalRatioMax	TotalRatioMin	PoissonRatioMax	PoissonRatioMin	FractionalAbundance	TotalFractionalAbundanceMax	TotalFractionalAbundanceMin	PoissonFractionalAbundanceMax	PoissonFractionalAbundanceMin	ReferenceAssayNumber	TargetAssayNumber	MeanAmplitudeofPositives	MeanAmplitudeofNegatives	MeanAmplitudeTotal	ExperimentComments	MergedWells	TotalConfMax68	TotalConfMin68	PoissonConfMax68
A06	Absolute Quantification	ABS	2MUT_1	Ch1Unknown		Manual	0	ddPCR Supermix for Probes (no dUTP)	0			0.17	0	0	20191	0	0	208	19983	0	20191								2646											1	1	0	1420.5	1420.5					0.08
A07	Absolute Quantification	ABS	2MUT_9	Ch1Unknown		Manual	0	ddPCR Supermix for Probes (no dUTP)	0			0.2	0	0	18055	0	0	192	17863	0	18055								2646											1	1	0	1426	1426					0.089
A08	Absolute Quantification	ABS	2MUT_17	Ch1Unknown		Manual	0	ddPCR Supermix for Probes (no dUTP)	0			0.18	0	0	19511	0	0	300	19211	0	19511								2646											1	1	0	1450.3	1450.3					0.083
A09	Absolute Quantification	ABS	2MUT_25	Ch1Unknown		Manual	0.13	ddPCR Supermix for Probes (no dUTP)	2.6			0.43	0.02	2	17679	1	1	355	17324	0.0652	17681								2646	0.006			0.014	0	0.6			1.4	0	1	1	5003	1510.6	1511					0.26
A10	Absolute Quantification	ABS	2MUT_33	Ch1Unknown		Manual	0.06	ddPCR Supermix for Probes (no dUTP)	1.2			0.3	0	1	18919	0	1	38	18881	0	18920								2646	0.026			0.089	0	2.6			8.5	0	1	1	6067.9	1517.9	1518.1					0.15
B06	Absolute Quantification	ABS	2MUT_2	Ch1Unknown		Manual	0	ddPCR Supermix for Probes (no dUTP)	0			0.18	0	0	19409	0	0	69	19340	0	19409								2646											1	1	0	1412.9	1412.9					0.083
B07	Absolute Quantification	ABS	2MUT_10	Ch1Unknown		Manual	0	ddPCR Supermix for Probes (no dUTP)	0			0.18	0	0	19537	0	0	293	19244	0	19537								2646											1	1	0	1436.3	1436.3					0.082
B08	Absolute Quantification	ABS	2MUT_18	Ch1Unknown		Manual	0.06	ddPCR Supermix for Probes (no dUTP)	1.2			0.28	0	1	20355	0	1	254	20101	0	20356								2646	0.004			0.013	0	0.4			1.3	0	1	1	8141.3	1453.7	1454.1					0.14
B09	Absolute Quantification	ABS	2MUT_26	Ch1Unknown		Manual	0	ddPCR Supermix for Probes (no dUTP)	0			0.18	0	0	19571	0	0	45	19526	0	19571								2646											1	1	0	1499.2	1499.2					0.082
B10	Absolute Quantification	ABS	2MUT_34	Ch1Unknown		Manual	0.06	ddPCR Supermix for Probes (no dUTP)	1.2			0.28	0	1	20411	0	1	168	20243	0	20412								2646	0.006			0.02	0	0.6			2	0	1	1	7866.4	1506.5	1506.8					0.14
C06	Absolute Quantification	ABS	2MUT_3	Ch1Unknown		Manual	0	ddPCR Supermix for Probes (no dUTP)	0			0.18	0	0	19503	0	0	63	19440	0	19503								2646											1	1	0	1424.2	1424.2					0.083
C07	Absolute Quantification	ABS	2MUT_11	Ch1Unknown		Manual	0	ddPCR Supermix for Probes (no dUTP)	0			0.18	0	0	19327	0	0	349	18978	0	19327								2646											1	1	0	1437.3	1437.3					0.083
C08	Absolute Quantification	ABS	2MUT_19	Ch1Unknown		Manual	0.06	ddPCR Supermix for Probes (no dUTP)	1.2			0.28	0	1	20026	0	1	210	19816	0	20027								2646	0.005			0.016	0	0.5			1.6	0	1	1	8015.6	1474.6	1474.9					0.15
C09	Absolute Quantification	ABS	2MUT_27	Ch1Unknown		Manual	0	ddPCR Supermix for Probes (no dUTP)	0			0.18	0	0	19418	0	0	109	19309	0	19418								2646											1	1	0	1511	1511					0.083
C10	Absolute Quantification	ABS	2MUT_35	Ch1Unknown		Manual	0	ddPCR Supermix for Probes (no dUTP)	0			0.17	0	0	20442	0	0	139	20303	0	20442								2646											1	1	0	1514.3	1514.3					0.079
D06	Absolute Quantification	ABS	2MUT_4	Ch1Unknown		Manual	0	ddPCR Supermix for Probes (no dUTP)	0			0.18	0	0	19763	0	0	176	19587	0	19763								2646											1	1	0	1402.3	1402.3					0.081
D07	Absolute Quantification	ABS	2MUT_12	Ch1Unknown		Manual	0.36	ddPCR Supermix for Probes (no dUTP)	7.2			0.73	0.14	6	19827	0	6	129	19698	0	19833								2646	0.046			0.086	0.007	4.4			8	0.9	1	1	8531.7	1421.7	1423.9					0.52
D08	Absolute Quantification	ABS	2MUT_20	Ch1Unknown		Manual	0.12	ddPCR Supermix for Probes (no dUTP)	2.4			0.37	0.02	2	20314	1	1	162	20152	0.0574	20316								2646	0.012			0.031	0	1.2			3	0	1	1	6407.7	1448.4	1448.9					0.22
D09	Absolute Quantification	ABS	2MUT_28	Ch1Unknown		Manual	0.06	ddPCR Supermix for Probes (no dUTP)	1.2			0.28	0	1	20069	0	1	85	19984	0	20070								2646	0.012			0.04	0	1.2			3.9	0	1	1	8796.1	1505.4	1505.7					0.15
D10	Absolute Quantification	ABS	2MUT_36	Ch1Unknown		Manual	0	ddPCR Supermix for Probes (no dUTP)	0			0.17	0	0	20181	0	0	12	20169	0	20181								2646											1	1	0	1513.1	1513.1					0.08
E06	Absolute Quantification	ABS	2MUT_5	Ch1Unknown		Manual	2.4	ddPCR Supermix for Probes (no dUTP)	48			3.3	1.8	41	19829	0	41	413	19416	0	19870								2646	0.098			0.13	0.067	9			11.6	6.3	1	1	8356.6	1414.8	1429.1					2.83
E07	Absolute Quantification	ABS	2MUT_13	Ch1Unknown		Manual	0	ddPCR Supermix for Probes (no dUTP)	0			0.17	0	0	20200	0	0	171	20029	0	20200								2646											1	1	0	1424.7	1424.7					0.08
E08	Absolute Quantification	ABS	2MUT_21	Ch1Unknown		Manual	0.12	ddPCR Supermix for Probes (no dUTP)	2.4			0.38	0.02	2	20021	1	1	398	19623	0.0576	20023								2646	0.005			0.013	0	0.5			1.2	0	1	1	6156.6	1452.2	1452.7					0.23
E09	Absolute Quantification	ABS	2MUT_29	Ch1Unknown		Manual	0	ddPCR Supermix for Probes (no dUTP)	0			0.18	0	0	20060	0	0	51	20009	0	20060								2646											1	1	0	1505.9	1505.9					0.08
E10	Absolute Quantification	ABS	2MUT_H2O	Ch1NTC		Manual	0	ddPCR Supermix for Probes (no dUTP)	0			0.18	0	0	19988	0	0	0	19988	0	19988								2646											1	1	0	1504.9	1504.9					0.081
F06	Absolute Quantification	ABS	2MUT_6	Ch1Unknown		Manual	0.29	ddPCR Supermix for Probes (no dUTP)	5.8			0.63	0.1	5	20210	0	5	70	20140	0	20215								2646	0.07			0.14	0	7			13	1	1	1	8781.5	1403.3	1405.2					0.44
F07	Absolute Quantification	ABS	2MUT_14	Ch1Unknown		Manual	0	ddPCR Supermix for Probes (no dUTP)	0			0.18	0	0	19745	0	0	362	19383	0	19745								2646											1	1	0	1428.5	1428.5					0.082
F08	Absolute Quantification	ABS	2MUT_22	Ch1Unknown		Manual	0.06	ddPCR Supermix for Probes (no dUTP)	1.2			0.28	0	1	20249	0	1	92	20157	0	20250								2646	0.011			0.037	0	1.1			3.6	0	1	1	8304.7	1443.6	1444					0.14
F09	Absolute Quantification	ABS	2MUT_30	Ch1Unknown		Manual	0	ddPCR Supermix for Probes (no dUTP)	0			0.17	0	0	20163	0	0	35	20128	0	20163								2646											1	1	0	1509.3	1509.3					0.08
F10	Absolute Quantification	ABS	2MUT_H2O	Ch1NTC		Manual	0	ddPCR Supermix for Probes (no dUTP)	0			0.17	0	0	20981	0	0	0	20981	0	20981								2646											1	1	0	1519.7	1519.7					0.077
G06	Absolute Quantification	ABS	2MUT_7	Ch1Unknown		Manual	0	ddPCR Supermix for Probes (no dUTP)	0			0.19	0	0	18305	0	0	474	17831	0	18305								2646											1	1	0	1427.5	1427.5					0.088
G07	Absolute Quantification	ABS	2MUT_15	Ch1Unknown		Manual	0	ddPCR Supermix for Probes (no dUTP)	0			0.17	0	0	21155	0	0	25	21130	0	21155								2646											1	1	0	1426.6	1426.6					0.076
G08	Absolute Quantification	ABS	2MUT_23	Ch1Unknown		Manual	0.24	ddPCR Supermix for Probes (no dUTP)	4.8			0.58	0.07	4	19249	0	4	364	18885	0	19253								2646	0.011			0.022	0	1.1			2.2	0	1	1	8376.2	1467.1	1468.5					0.39
G09	Absolute Quantification	ABS	2MUT_31	Ch1Unknown		Manual	0	ddPCR Supermix for Probes (no dUTP)	0			0.18	0	0	19951	0	0	71	19880	0	19951								2646											1	1	0	1507	1507					0.081
G10	Absolute Quantification	ABS	2MUT_H2O	Ch1NTC		Manual	0	ddPCR Supermix for Probes (no dUTP)	0			0.17	0	0	21053	0	0	0	21053	0	21053								2646											1	1	0	1502.7	1502.7					0.077
H06	Absolute Quantification	ABS	2MUT_8	Ch1Unknown		Manual	0	ddPCR Supermix for Probes (no dUTP)	0			0.18	0	0	19465	0	0	311	19154	0	19465								2646											1	1	0	1423.7	1423.7					0.083
H07	Absolute Quantification	ABS	2MUT_16	Ch1Unknown		Manual	0.06	ddPCR Supermix for Probes (no dUTP)	1.2			0.27	0	1	20665	0	1	251	20414	0	20666								2646	0.004			0.013	0	0.4			1.3	0	1	1	7145.4	1427.1	1427.3					0.14
H08	Absolute Quantification	ABS	2MUT_24	Ch1Unknown		Manual	0.06	ddPCR Supermix for Probes (no dUTP)	1.2			0.3	0	1	18734	0	1	20	18714	0	18735								2646	0.05			0.17	0	5			16	0	1	1	8950.8	1461.1	1461.5					0.16
H09	Absolute Quantification	ABS	2MUT_32	Ch1NTC		Manual	0	ddPCR Supermix for Probes (no dUTP)	0			0.18	0	0	19978	0	0	113	19865	0	19978								2646											1	1	0	1477.6	1477.6					0.081
H10	Absolute Quantification	ABS	2MUT_H2O	Ch1NTC		Manual	0	ddPCR Supermix for Probes (no dUTP)	0			0.17	0	0	21266	0	0	0	21266	0	21266								2646											1	1	0	1494.2	1494.2					0.076
A06	Absolute Quantification	ABS	2MUT_1	Ch2Unknown		Manual	12.2	ddPCR Supermix for Probes (no dUTP)	244			13.8	10.5	208	19983	0	0	208	19983	0	20191								1440											1	1	3810.1	976.93	1006.1					13
A07	Absolute Quantification	ABS	2MUT_9	Ch2Unknown		Manual	12.6	ddPCR Supermix for Probes (no dUTP)	252			14.4	10.8	192	17863	0	0	192	17863	0	18055								1440											1	1	3939.7	979.24	1010.7					13.5
A08	Absolute Quantification	ABS	2MUT_17	Ch2Unknown		Manual	18.2	ddPCR Supermix for Probes (no dUTP)	364			20.3	16.2	300	19211	0	0	300	19211	0	19511								1440											1	1	3752.5	996.63	1039					19.3
A09	Absolute Quantification	ABS	2MUT_25	Ch2Unknown		Manual	23.9	ddPCR Supermix for Probes (no dUTP)	478			26.4	21.4	356	17325	1	1	355	17324	0.0652	17681								1440	0.006			0.014	0	0.6			1.4	0	1	1	3969.6	1039	1098					25.2
A10	Absolute Quantification	ABS	2MUT_33	Ch2Unknown		Manual	2.4	ddPCR Supermix for Probes (no dUTP)	48			3.2	1.7	38	18882	0	1	38	18881	0	18920								1440	0.026			0.089	0	2.6			8.5	0	1	1	3731.5	1040.5	1045.9					2.77
B06	Absolute Quantification	ABS	2MUT_2	Ch2Unknown		Manual	4.2	ddPCR Supermix for Probes (no dUTP)	84			5.3	3.3	69	19340	0	0	69	19340	0	19409								1440											1	1	4015.4	971.23	982.06					4.7
B07	Absolute Quantification	ABS	2MUT_10	Ch2Unknown		Manual	17.8	ddPCR Supermix for Probes (no dUTP)	356			19.8	15.7	293	19244	0	0	293	19244	0	19537								1440											1	1	4006.3	989.93	1035.2					18.8
B08	Absolute Quantification	ABS	2MUT_18	Ch2Unknown		Manual	14.8	ddPCR Supermix for Probes (no dUTP)	296			16.6	13	254	20102	0	1	254	20101	0	20356								1440	0.004			0.013	0	0.4			1.3	0	1	1	3912	996.76	1033.1					15.7
B09	Absolute Quantification	ABS	2MUT_26	Ch2Unknown		Manual	2.7	ddPCR Supermix for Probes (no dUTP)	54			3.6	2	45	19526	0	0	45	19526	0	19571								1440											1	1	4078.5	1031.9	1038.9					3.13
B10	Absolute Quantification	ABS	2MUT_34	Ch2Unknown		Manual	9.7	ddPCR Supermix for Probes (no dUTP)	194			11.2	8.3	168	20244	0	1	168	20243	0	20412								1440	0.006			0.02	0	0.6			2	0	1	1	3926	1031.2	1055					10.5
C06	Absolute Quantification	ABS	2MUT_3	Ch2Unknown		Manual	3.8	ddPCR Supermix for Probes (no dUTP)	76			4.8	2.9	63	19440	0	0	63	19440	0	19503								1440											1	1	3875.5	975.87	985.23					4.31
C07	Absolute Quantification	ABS	2MUT_11	Ch2Unknown		Manual	21.4	ddPCR Supermix for Probes (no dUTP)	428			23.7	19.2	349	18978	0	0	349	18978	0	19327								1440											1	1	3959.4	987.86	1041.5					22.6
C08	Absolute Quantification	ABS	2MUT_19	Ch2Unknown		Manual	12.4	ddPCR Supermix for Probes (no dUTP)	248			14.1	10.7	210	19817	0	1	210	19816	0	20027								1440	0.005			0.016	0	0.5			1.6	0	1	1	3896.2	1004.9	1035.2					13.3
C09	Absolute Quantification	ABS	2MUT_27	Ch2Unknown		Manual	6.6	ddPCR Supermix for Probes (no dUTP)	132			7.9	5.4	109	19309	0	0	109	19309	0	19418								1440											1	1	3841	1041	1056.7					7.3
C10	Absolute Quantification	ABS	2MUT_35	Ch2Unknown		Manual	8	ddPCR Supermix for Probes (no dUTP)	160			9.4	6.7	139	20303	0	0	139	20303	0	20442								1440											1	1	3902.4	1035.1	1054.6					8.7
D06	Absolute Quantification	ABS	2MUT_4	Ch2Unknown		Manual	10.5	ddPCR Supermix for Probes (no dUTP)	210			12.1	9	176	19587	0	0	176	19587	0	19763								1440											1	1	4035.9	962.49	989.86					11.3
D07	Absolute Quantification	ABS	2MUT_12	Ch2Unknown		Manual	7.7	ddPCR Supermix for Probes (no dUTP)	154			9	6.4	129	19704	0	6	129	19698	0	19833								1440	0.046			0.086	0.007	4.4			8	0.9	1	1	4054.2	973.84	993.88					8.4
D08	Absolute Quantification	ABS	2MUT_20	Ch2Unknown		Manual	9.5	ddPCR Supermix for Probes (no dUTP)	190			10.9	8	163	20153	1	1	162	20152	0.0574	20316								1440	0.012			0.031	0	1.2			3	0	1	1	3852.4	994.74	1017.7					10.2
D09	Absolute Quantification	ABS	2MUT_28	Ch2Unknown		Manual	5	ddPCR Supermix for Probes (no dUTP)	100			6.1	4	85	19985	0	1	85	19984	0	20070								1440	0.012			0.04	0	1.2			3.9	0	1	1	3970.7	1039.2	1051.6					5.6
D10	Absolute Quantification	ABS	2MUT_36	Ch2Unknown		Manual	0.7	ddPCR Supermix for Probes (no dUTP)	14			1.18	0.37	12	20169	0	0	12	20169	0	20181								1440											1	1	3661.9	1034.3	1035.9					0.92
E06	Absolute Quantification	ABS	2MUT_5	Ch2Unknown		Manual	24.7	ddPCR Supermix for Probes (no dUTP)	494			27.1	22.3	413	19457	0	41	413	19416	0	19870								1440	0.098			0.13	0.067	9			11.6	6.3	1	1	4085.8	968.06	1032.9					25.9
E07	Absolute Quantification	ABS	2MUT_13	Ch2Unknown		Manual	10	ddPCR Supermix for Probes (no dUTP)	200			11.5	8.5	171	20029	0	0	171	20029	0	20200								1440											1	1	4025.5	980.27	1006.1					10.8
E08	Absolute Quantification	ABS	2MUT_21	Ch2Unknown		Manual	23.7	ddPCR Supermix for Probes (no dUTP)	474			26	21.4	399	19624	1	1	398	19623	0.0576	20023								1440	0.005			0.013	0	0.5			1.2	0	1	1	3994	993.9	1053.7					24.9
E09	Absolute Quantification	ABS	2MUT_29	Ch2Unknown		Manual	3	ddPCR Supermix for Probes (no dUTP)	60			3.9	2.2	51	20009	0	0	51	20009	0	20060								1440											1	1	3791.2	1035.8	1042.8					3.43
E10	Absolute Quantification	ABS	2MUT_H2O	Ch2NTC		Manual	0	ddPCR Supermix for Probes (no dUTP)	0			0.18	0	0	19988	0	0	0	19988	0	19988								1440											1	1	0	1036.3	1036.3					0.081
F06	Absolute Quantification	ABS	2MUT_6	Ch2Unknown		Manual	4.1	ddPCR Supermix for Probes (no dUTP)	82			5.1	3.2	70	20145	0	5	70	20140	0	20215								1440	0.07			0.14	0	7			13	1	1	1	4110.5	970.44	981.31					4.59
F07	Absolute Quantification	ABS	2MUT_14	Ch2Unknown		Manual	21.8	ddPCR Supermix for Probes (no dUTP)	436			24	19.5	362	19383	0	0	362	19383	0	19745								1440											1	1	3858.1	981.96	1034.7					22.9
F08	Absolute Quantification	ABS	2MUT_22	Ch2Unknown		Manual	5.4	ddPCR Supermix for Probes (no dUTP)	108			6.5	4.3	92	20158	0	1	92	20157	0	20250								1440	0.011			0.037	0	1.1			3.6	0	1	1	3967.7	992.01	1005.5					5.9
F09	Absolute Quantification	ABS	2MUT_30	Ch2Unknown		Manual	2	ddPCR Supermix for Probes (no dUTP)	40			2.8	1.4	35	20128	0	0	35	20128	0	20163								1440											1	1	3835.5	1036.2	1041					2.41
F10	Absolute Quantification	ABS	2MUT_H2O	Ch2NTC		Manual	0	ddPCR Supermix for Probes (no dUTP)	0			0.17	0	0	20981	0	0	0	20981	0	20981								1440											1	1	0	1039.1	1039.1					0.077
G06	Absolute Quantification	ABS	2MUT_7	Ch2Unknown		Manual	30.9	ddPCR Supermix for Probes (no dUTP)	618			33.6	28.1	474	17831	0	0	474	17831	0	18305								1440											1	1	4084.9	980.88	1061.3					32.3
G07	Absolute Quantification	ABS	2MUT_15	Ch2Unknown		Manual	1.4	ddPCR Supermix for Probes (no dUTP)	28			2	0.9	25	21130	0	0	25	21130	0	21155								1440											1	1	3709.9	981.72	984.94					1.69
G08	Absolute Quantification	ABS	2MUT_23	Ch2Unknown		Manual	22.5	ddPCR Supermix for Probes (no dUTP)	450			24.8	20.2	364	18889	0	4	364	18885	0	19253								1440	0.011			0.022	0	1.1			2.2	0	1	1	4011.7	1004.3	1061.2					23.6
G09	Absolute Quantification	ABS	2MUT_31	Ch2Unknown		Manual	4.2	ddPCR Supermix for Probes (no dUTP)	84			5.3	3.3	71	19880	0	0	71	19880	0	19951								1440											1	1	4119.4	1037.3	1048.2					4.71
G10	Absolute Quantification	ABS	2MUT_H2O	Ch2NTC		Manual	0	ddPCR Supermix for Probes (no dUTP)	0			0.17	0	0	21053	0	0	0	21053	0	21053								1440											1	1	0	1029.5	1029.5					0.077
H06	Absolute Quantification	ABS	2MUT_8	Ch2Unknown		Manual	18.9	ddPCR Supermix for Probes (no dUTP)	378			21.1	16.8	311	19154	0	0	311	19154	0	19465								1440											1	1	4056.5	979.77	1028.9					20
H07	Absolute Quantification	ABS	2MUT_16	Ch2Unknown		Manual	14.4	ddPCR Supermix for Probes (no dUTP)	288			16.2	12.6	251	20415	0	1	251	20414	0	20666								1440	0.004			0.013	0	0.4			1.3	0	1	1	4011.5	981.84	1018.6					15.3
H08	Absolute Quantification	ABS	2MUT_24	Ch2Unknown		Manual	1.3	ddPCR Supermix for Probes (no dUTP)	26			1.9	0.8	20	18715	0	1	20	18714	0	18735								1440	0.05			0.17	0	5			16	0	1	1	3953.6	1001.6	1004.7					1.56
H09	Absolute Quantification	ABS	2MUT_32	Ch2NTC		Manual	6.7	ddPCR Supermix for Probes (no dUTP)	134			7.9	5.4	113	19865	0	0	113	19865	0	19978								1440											1	1	3819.2	1018	1033.8					7.3
H10	Absolute Quantification	ABS	2MUT_H2O	Ch2NTC		Manual	0	ddPCR Supermix for Probes (no dUTP)	0			0.17	0	0	21266	0	0	0	21266	0	21266								1440											1	1	0	1022.4	1022.4					0.076
[truncated: 13 more columns]

## Sheet: PI3KCApE542K
Supplementary Table 1: Quantitative results of droplet digital PCR (ddPCR) analysis for PIK3CA hotspot mutation
3MUT- PI3KCApE542K						VAF (kolumna AJ)							PoissonConfMin	Positives	Negatives	Ch1+Ch2+	Ch1+Ch2-	Ch1-Ch2+	Ch1-Ch2-	Linkage	AcceptedDroplets	CNV	TotalCNVMax	TotalCNVMin	PoissonCNVMax	PoissonCNVMin	ReferenceCopies	UnknownCopies	Threshold	Ratio	TotalRatioMax	TotalRatioMin	PoissonRatioMax	PoissonRatioMin	FractionalAbundance	TotalFractionalAbundanceMax	TotalFractionalAbundanceMin	PoissonFractionalAbundanceMax	PoissonFractionalAbundanceMin	ReferenceAssayNumber	TargetAssayNumber	MeanAmplitudeofPositives	MeanAmplitudeofNegatives	MeanAmplitudeTotal	ExperimentComments	MergedWells	TotalConfMax68	TotalConfMin68	PoissonConfMax68
Well	ExptType	Experiment	Sample	TargetType	Target	Status	Conc(copies/uL)	Supermix	Copies/20uLWell	TotalConfMax	TotalConfMin	PoissonConfMax	0.2	6	11312	0	6	76	11236	0	11318								4000	0.08			0.15	0.01	7			13	2	1	1	7753.2	2001.4	2004.5					0.92
A01	Absolute Quantification	ABS	3MUT_1	Ch1Unknown		Manual	0.6	ddPCR Supermix for Probes (no dUTP)	12			1.3	0	0	19198	0	0	86	19112	0	19198								4000											1	1	0	2355.6	2355.6					0.084
B01	Absolute Quantification	ABS	3MUT_2	Ch1Unknown		Manual	0	ddPCR Supermix for Probes (no dUTP)	0			0.18	0	0	18437	0	0	53	18384	0	18437								4000											1	1	0	2377.2	2377.2					0.087
C01	Absolute Quantification	ABS	3MUT_3	Ch1Unknown		Manual	0	ddPCR Supermix for Probes (no dUTP)	0			0.19	0	0	19518	0	0	186	19332	0	19518								4000											1	1	0	2390.6	2390.6					0.083
D01	Absolute Quantification	ABS	3MUT_4	Ch1Unknown		Manual	0	ddPCR Supermix for Probes (no dUTP)	0			0.18	0	0	18736	0	0	449	18287	0	18736								4000											1	1	0	2418.4	2418.4					0.086
E01	Absolute Quantification	ABS	3MUT_5	Ch1Unknown		Manual	0	ddPCR Supermix for Probes (no dUTP)	0			0.19	0	0	19640	0	0	76	19564	0	19640								4000											1	1	0	2432.4	2432.4					0.082
F01	Absolute Quantification	ABS	3MUT_6	Ch1Unknown		Manual	0	ddPCR Supermix for Probes (no dUTP)	0			0.18	0	0	17941	0	0	430	17511	0	17941								4000											1	1	0	2436.8	2436.8					0.09
G01	Absolute Quantification	ABS	3MUT_7	Ch1Unknown		Manual	0	ddPCR Supermix for Probes (no dUTP)	0			0.2	0.41	12	18516	0	12	345	18171	0	18528								4000	0.034			0.055	0.014	3.3			5.2	1.4	1	1	9566.6	2466	2470.6					1
H01	Absolute Quantification	ABS	3MUT_8	Ch1Unknown		Manual	0.76	ddPCR Supermix for Probes (no dUTP)	15.2			1.28	0	0	17750	0	0	181	17569	0	17750								4000											1	1	0	2492.7	2492.7					0.091
A02	Absolute Quantification	ABS	3MUT_9	Ch1Unknown		Manual	0	ddPCR Supermix for Probes (no dUTP)	0			0.2	0.08	4	18405	1	3	318	18087	0.0605	18409								4000	0.012			0.025	0	1.2			2.5	0	1	1	8355.7	2536.7	2538					0.41
B02	Absolute Quantification	ABS	3MUT_10	Ch1Unknown		Manual	0.26	ddPCR Supermix for Probes (no dUTP)	5.2			0.6	0	0	18871	0	0	393	18478	0	18871								4000											1	1	0	2551.5	2551.5					0.085
C02	Absolute Quantification	ABS	3MUT_11	Ch1Unknown		Manual	0	ddPCR Supermix for Probes (no dUTP)	0			0.19	0	0	18426	0	0	148	18278	0	18426								4000											1	1	0	2552.4	2552.4					0.087
D02	Absolute Quantification	ABS	3MUT_12	Ch1Unknown		Manual	0	ddPCR Supermix for Probes (no dUTP)	0			0.19	0.07	4	19028	1	3	177	18851	0.0601	19032								4000	0.022			0.046	0	2.2			4.4	0	1	1	8980.6	2573.2	2574.6					0.4
E02	Absolute Quantification	ABS	3MUT_13	Ch1Unknown		Manual	0.25	ddPCR Supermix for Probes (no dUTP)	5			0.58	1.2	28	18710	0	28	319	18391	0	18738								4000	0.087			0.121	0.053	8			10.9	5.1	1	1	9351.3	2582.6	2592.7					2.11
F02	Absolute Quantification	ABS	3MUT_14	Ch1Unknown		Manual	1.8	ddPCR Supermix for Probes (no dUTP)	36			2.5	0	0	18825	0	0	18	18807	0	18825								4000											1	1	0	2602.4	2602.4					0.086
G02	Absolute Quantification	ABS	3MUT_15	Ch1Unknown		Manual	0	ddPCR Supermix for Probes (no dUTP)	0			0.19	0	1	16817	0	1	224	16593	0	16818								4000	0.004			0.015	0	0.4			1.5	0	1	1	9469	2646.2	2646.6					0.17
H02	Absolute Quantification	ABS	3MUT_16	Ch1Unknown		Manual	0.07	ddPCR Supermix for Probes (no dUTP)	1.4			0.33	0.8	20	18637	0	20	340	18297	0	18657								4000	0.058			0.085	0.032	5.5			7.9	3.1	1	1	8501.8	2602.9	2609.2					1.57
A03	Absolute Quantification	ABS	3MUT_17	Ch1Unknown		Manual	1.3	ddPCR Supermix for Probes (no dUTP)	26			1.9	0.04	3	19103	1	2	221	18882	0.0601	19106								4000	0.013			0.03	0	1.3			2.9	0	1	1	7402.6	2623.1	2623.9					0.32
B03	Absolute Quantification	ABS	3MUT_18	Ch1Unknown		Manual	0.18	ddPCR Supermix for Probes (no dUTP)	3.6			0.49	0	1	19428	0	1	227	19201	0	19429								4000	0.004			0.015	0	0.4			1.5	0	1	1	4190.9	2629.8	2629.8					0.15
C03	Absolute Quantification	ABS	3MUT_19	Ch1Unknown		Manual	0.06	ddPCR Supermix for Probes (no dUTP)	1.2			0.29	0.26	9	19226	0	9	176	19050	0	19235								4000	0.051			0.086	0.016	4.8			8	1.7	1	1	9095.4	2636	2639.1					0.76
D03	Absolute Quantification	ABS	3MUT_20	Ch1Unknown		Manual	0.55	ddPCR Supermix for Probes (no dUTP)	11			1	0	1	18739	0	1	410	18329	0	18740								4000	0.0024			0.0081	0	0.24			0.81	0	1	1	9370.5	2664.1	2664.5					0.16
E03	Absolute Quantification	ABS	3MUT_21	Ch1Unknown		Manual	0.06	ddPCR Supermix for Probes (no dUTP)	1.2			0.3	0	0	18394	0	0	94	18300	0	18394								4000											1	1	0	2690.8	2690.8					0.088
F03	Absolute Quantification	ABS	3MUT_22	Ch1Unknown		Manual	0	ddPCR Supermix for Probes (no dUTP)	0			0.19	0.02	2	19306	0	2	442	18864	0	19308								4000	0.004			0.011	0	0.4			1.1	0	1	1	7250.7	2672.8	2673.2					0.23
G03	Absolute Quantification	ABS	3MUT_23	Ch1Unknown		Manual	0.12	ddPCR Supermix for Probes (no dUTP)	2.4			0.39	0	1	19976	0	1	10	19966	0	19977								4000	0.1			0.34	0	9			29	0	1	1	9093.3	2652.1	2652.4					0.15
H03	Absolute Quantification	ABS	3MUT_24	Ch1Unknown		Manual	0.06	ddPCR Supermix for Probes (no dUTP)	1.2			0.28	0.04	3	18818	1	2	392	18426	0.0599	18821								4000	0.008			0.017	0	0.7			1.7	0	1	1	7666.4	2689.1	2689.9					0.32
A04	Absolute Quantification	ABS	3MUT_25	Ch1Unknown		Manual	0.19	ddPCR Supermix for Probes (no dUTP)	3.8			0.5	0	0	19281	0	0	54	19227	0	19281								4000											1	1	0	2707.4	2707.4					0.084
B04	Absolute Quantification	ABS	3MUT_26	Ch1Unknown		Manual	0	ddPCR Supermix for Probes (no dUTP)	0			0.18	0	0	19622	0	0	113	19509	0	19622								4000											1	1	0	2772.9	2772.9					0.082
C04	Absolute Quantification	ABS	3MUT_27	Ch1Unknown		Manual	0	ddPCR Supermix for Probes (no dUTP)	0			0.18	0.02	2	19852	0	2	84	19768	0	19854								4000	0.024			0.06	0	2.3			5.8	0	1	1	9138.7	2731.4	2732.1					0.23
D04	Absolute Quantification	ABS	3MUT_28	Ch1Unknown		Manual	0.12	ddPCR Supermix for Probes (no dUTP)	2.4			0.38	0	0	19187	0	0	63	19124	0	19187								4000											1	1	0	2774.8	2774.8					0.084
E04	Absolute Quantification	ABS	3MUT_29	Ch1Unknown		Manual	0	ddPCR Supermix for Probes (no dUTP)	0			0.18	0	1	20033	0	1	38	19995	0	20034								4000	0.026			0.089	0	2.6			8.5	0	1	1	9756.6	2758.8	2759.2					0.15
F04	Absolute Quantification	ABS	3MUT_30	Ch1Unknown		Manual	0.06	ddPCR Supermix for Probes (no dUTP)	1.2			0.28	0	1	20758	0	1	88	20670	0	20759								4000	0.011			0.038	0	1.1			3.8	0	1	1	9751.4	2759.7	2760.1					0.14
G04	Absolute Quantification	ABS	3MUT_31	Ch1Unknown		Manual	0.06	ddPCR Supermix for Probes (no dUTP)	1.2			0.27	0	1	18807	0	1	103	18704	0	18808								4000											1	1	8538.7	2763.5	2763.8					0.16
H04	Absolute Quantification	ABS	3MUT_32	Ch1NTC		Manual	0.06	ddPCR Supermix for Probes (no dUTP)	1.2			0.3	0	0	18689	0	0	35	18654	0	18689								4000											1	1	0	2824.3	2824.3					0.086
A05	Absolute Quantification	ABS	3MUT_33	Ch1Unknown		Manual	0	ddPCR Supermix for Probes (no dUTP)	0			0.19	0	0	19204	0	0	184	19020	0	19204								4000											1	1	0	2833.3	2833.3					0.084
B05	Absolute Quantification	ABS	3MUT_34	Ch1Unknown		Manual	0	ddPCR Supermix for Probes (no dUTP)	0			0.18	0	1	19576	1	0	99	19477	0.0601	19577								4000	0.01			0.034	0	1			3.3	0	1	1	6972.5	2852.2	2852.5					0.15
C05	Absolute Quantification	ABS	3MUT_35	Ch1Unknown		Manual	0.06	ddPCR Supermix for Probes (no dUTP)	1.2			0.29	0	0	19571	0	0	13	19558	0	19571								4000											1	1	0	2815.4	2815.4					0.082
D05	Absolute Quantification	ABS	3MUT_36	Ch1Unknown		Manual	0	ddPCR Supermix for Probes (no dUTP)	0			0.18	0	0	19748	0	0	0	19748	0	19748								4000											1	1	0	2856.3	2856.3					0.082
E05	Absolute Quantification	ABS	3MUT_H2O	Ch1NTC		Manual	0	ddPCR Supermix for Probes (no dUTP)	0			0.18	0	0	20441	0	0	0	20441	0	20441								4000											1	1	0	2845.5	2845.5					0.079
F05	Absolute Quantification	ABS	3MUT_H2O	Ch1NTC		Manual	0	ddPCR Supermix for Probes (no dUTP)	0			0.17	0	0	20272	0	0	0	20272	0	20272								4000											1	1	0	2854.9	2854.9					0.079
G05	Absolute Quantification	ABS	3MUT_H2O	Ch1NTC		Manual	0	ddPCR Supermix for Probes (no dUTP)	0			0.17	0	0	19952	0	0	0	19952	0	19952								4000											1	1	0	2844.6	2844.6					0.081
H05	Absolute Quantification	ABS	3MUT_H2O	Ch1NTC		Manual	0	ddPCR Supermix for Probes (no dUTP)	0			0.18	6.3	76	11242	0	6	76	11236	0	11318								2000	0.08			0.15	0.01	7			13	2	1	1	3946.3	902.38	922.82					8.9
A01	Absolute Quantification	ABS	3MUT_1	Ch2Unknown		Manual	7.9	ddPCR Supermix for Probes (no dUTP)	158			9.9	4.2	86	19112	0	0	86	19112	0	19198								2000											1	1	4490.8	1091.6	1106.8					5.9
B01	Absolute Quantification	ABS	3MUT_2	Ch2Unknown		Manual	5.3	ddPCR Supermix for Probes (no dUTP)	106			6.5	2.6	53	18384	0	0	53	18384	0	18437								2000											1	1	4464	1101.7	1111.4					3.87
C01	Absolute Quantification	ABS	3MUT_3	Ch2Unknown		Manual	3.4	ddPCR Supermix for Probes (no dUTP)	68			4.4	9.6	186	19332	0	0	186	19332	0	19518								2000											1	1	4427.6	1098.6	1130.3					12.1
D01	Absolute Quantification	ABS	3MUT_4	Ch2Unknown		Manual	11.3	ddPCR Supermix for Probes (no dUTP)	226			12.9	25.9	449	18287	0	0	449	18287	0	18736								2000											1	1	4553.8	1117.6	1199.9					29.9
E01	Absolute Quantification	ABS	3MUT_5	Ch2Unknown		Manual	28.5	ddPCR Supermix for Probes (no dUTP)	570			31.2	3.6	76	19564	0	0	76	19564	0	19640								2000											1	1	4546.3	1123.2	1136.5					5.1
F01	Absolute Quantification	ABS	3MUT_6	Ch2Unknown		Manual	4.6	ddPCR Supermix for Probes (no dUTP)	92			5.7	25.8	430	17511	0	0	430	17511	0	17941								2000											1	1	4497.4	1114.6	1195.7					29.9
G01	Absolute Quantification	ABS	3MUT_7	Ch2Unknown		Manual	28.5	ddPCR Supermix for Probes (no dUTP)	570			31.2	19.8	345	18183	0	12	345	18171	0	18528								2000	0.034			0.055	0.014	3.3			5.2	1.4	1	1	4574.9	1134.9	1199					23.3
H01	Absolute Quantification	ABS	3MUT_8	Ch2Unknown		Manual	22.1	ddPCR Supermix for Probes (no dUTP)	442			24.4	10.3	181	17569	0	0	181	17569	0	17750								2000											1	1	4514.8	1145.8	1180.1					13
A02	Absolute Quantification	ABS	3MUT_9	Ch2Unknown		Manual	12.1	ddPCR Supermix for Probes (no dUTP)	242			13.8	18.3	319	18090	1	3	318	18087	0.0605	18409								2000	0.012			0.025	0	1.2			2.5	0	1	1	4588	1162.5	1221.8					21.7
B02	Absolute Quantification	ABS	3MUT_10	Ch2Unknown		Manual	20.6	ddPCR Supermix for Probes (no dUTP)	412			22.8	22.3	393	18478	0	0	393	18478	0	18871								2000											1	1	4560.4	1168.9	1239.5					26
C02	Absolute Quantification	ABS	3MUT_11	Ch2Unknown		Manual	24.8	ddPCR Supermix for Probes (no dUTP)	496			27.2	8	148	18278	0	0	148	18278	0	18426								2000											1	1	4523.9	1168.5	1195.5					10.3
D02	Absolute Quantification	ABS	3MUT_12	Ch2Unknown		Manual	9.5	ddPCR Supermix for Probes (no dUTP)	190			11	9.4	178	18854	1	3	177	18851	0.0601	19032								2000	0.022			0.046	0	2.2			4.4	0	1	1	4510.4	1169.9	1201.2					11.9
E02	Absolute Quantification	ABS	3MUT_13	Ch2Unknown		Manual	11.1	ddPCR Supermix for Probes (no dUTP)	222			12.7	18	319	18419	0	28	319	18391	0	18738								2000	0.087			0.121	0.053	8			10.9	5.1	1	1	4565.7	1180.8	1238.4					21.3
F02	Absolute Quantification	ABS	3MUT_14	Ch2Unknown		Manual	20.2	ddPCR Supermix for Probes (no dUTP)	404			22.4	0.7	18	18807	0	0	18	18807	0	18825								2000											1	1	4460.6	1181.2	1184.4					1.41
G02	Absolute Quantification	ABS	3MUT_15	Ch2Unknown		Manual	1.1	ddPCR Supermix for Probes (no dUTP)	22			1.7	13.7	224	16594	0	1	224	16593	0	16818								2000	0.004			0.015	0	0.4			1.5	0	1	1	4632.2	1204.8	1250.4					16.8
H02	Absolute Quantification	ABS	3MUT_16	Ch2Unknown		Manual	15.8	ddPCR Supermix for Probes (no dUTP)	316			17.8	19.3	340	18317	0	20	340	18297	0	18657								2000	0.058			0.085	0.032	5.5			7.9	3.1	1	1	4473.4	1187	1246.9					22.8
A03	Absolute Quantification	ABS	3MUT_17	Ch2Unknown		Manual	21.6	ddPCR Supermix for Probes (no dUTP)	432			23.9	11.9	222	18884	1	2	221	18882	0.0601	19106								2000	0.013			0.03	0	1.3			2.9	0	1	1	4421.6	1189	1226.5					14.7
B03	Absolute Quantification	ABS	3MUT_18	Ch2Unknown		Manual	13.7	ddPCR Supermix for Probes (no dUTP)	274			15.6	12	227	19202	0	1	227	19201	0	19429								2000	0.004			0.015	0	0.4			1.5	0	1	1	4501.9	1202.1	1240.6					14.7
C03	Absolute Quantification	ABS	3MUT_19	Ch2Unknown		Manual	13.8	ddPCR Supermix for Probes (no dUTP)	276			15.6	9.2	176	19059	0	9	176	19050	0	19235								2000	0.051			0.086	0.016	4.8			8	1.7	1	1	4528	1199.1	1229.6					11.6
D03	Absolute Quantification	ABS	3MUT_20	Ch2Unknown		Manual	10.8	ddPCR Supermix for Probes (no dUTP)	216			12.4	23.5	410	18330	0	1	410	18329	0	18740								2000	0.0024			0.0081	0	0.24			0.81	0	1	1	4547.5	1207.4	1280.4					27.3
E03	Absolute Quantification	ABS	3MUT_21	Ch2Unknown		Manual	26	ddPCR Supermix for Probes (no dUTP)	520			28.5	4.9	94	18300	0	0	94	18300	0	18394								2000											1	1	4565.2	1216.1	1233.2					6.7
F03	Absolute Quantification	ABS	3MUT_22	Ch2Unknown		Manual	6	ddPCR Supermix for Probes (no dUTP)	120			7.3	24.7	442	18866	0	2	442	18864	0	19308								2000	0.004			0.011	0	0.4			1.1	0	1	1	4515.4	1211.1	1286.7					28.5
G03	Absolute Quantification	ABS	3MUT_23	Ch2Unknown		Manual	27.2	ddPCR Supermix for Probes (no dUTP)	544			29.8	0.29	10	19967	0	1	10	19966	0	19977								2000	0.1			0.34	0	9			29	0	1	1	4407.3	1203.7	1205.3					0.8
H03	Absolute Quantification	ABS	3MUT_24	Ch2Unknown		Manual	0.59	ddPCR Supermix for Probes (no dUTP)	11.8			1.04	22.4	393	18428	1	2	392	18426	0.0599	18821								2000	0.008			0.017	0	0.7			1.7	0	1	1	4366.6	1214.3	1280.2					26.1
A04	Absolute Quantification	ABS	3MUT_25	Ch2Unknown		Manual	24.8	ddPCR Supermix for Probes (no dUTP)	496			27.3	2.5	54	19227	0	0	54	19227	0	19281								2000											1	1	4535.3	1222.9	1232.2					3.77
B04	Absolute Quantification	ABS	3MUT_26	Ch2Unknown		Manual	3.3	ddPCR Supermix for Probes (no dUTP)	66			4.3	5.5	113	19509	0	0	113	19509	0	19622								2000											1	1	4346.7	1252	1269.9					7.4
C04	Absolute Quantification	ABS	3MUT_27	Ch2Unknown		Manual	6.8	ddPCR Supermix for Probes (no dUTP)	136			8	4	84	19770	0	2	84	19768	0	19854								2000	0.024			0.06	0	2.3			5.8	0	1	1	4189.4	1233.7	1246.3					5.6
D04	Absolute Quantification	ABS	3MUT_28	Ch2Unknown		Manual	5	ddPCR Supermix for Probes (no dUTP)	100			6.1	3	63	19124	0	0	63	19124	0	19187								2000											1	1	4473.5	1252.9	1263.5					4.38
E04	Absolute Quantification	ABS	3MUT_29	Ch2Unknown		Manual	3.9	ddPCR Supermix for Probes (no dUTP)	78			4.9	1.6	38	19996	0	1	38	19995	0	20034								2000	0.026			0.089	0	2.6			8.5	0	1	1	4482.2	1250.4	1256.5					2.61
F04	Absolute Quantification	ABS	3MUT_30	Ch2Unknown		Manual	2.2	ddPCR Supermix for Probes (no dUTP)	44			3	4	88	20671	0	1	88	20670	0	20759								2000	0.011			0.038	0	1.1			3.8	0	1	1	4504.6	1249.5	1263.3					5.5
G04	Absolute Quantification	ABS	3MUT_31	Ch2Unknown		Manual	5	ddPCR Supermix for Probes (no dUTP)	100			6.1	5.2	103	18705	0	1	103	18704	0	18808								2000											1	1	4496.9	1252	1269.7					7.1
H04	Absolute Quantification	ABS	3MUT_32	Ch2NTC		Manual	6.5	ddPCR Supermix for Probes (no dUTP)	130			7.7	1.6	35	18654	0	0	35	18654	0	18689								2000											1	1	4236.3	1275.6	1281.1					2.6
A05	Absolute Quantification	ABS	3MUT_33	Ch2Unknown		Manual	2.2	ddPCR Supermix for Probes (no dUTP)	44			3	9.7	184	19020	0	0	184	19020	0	19204								2000											1	1	4449.5	1284.8	1315.1					12.2
B05	Absolute Quantification	ABS	3MUT_34	Ch2Unknown		Manual	11.3	ddPCR Supermix for Probes (no dUTP)	226			13	4.8	100	19477	1	0	99	19477	0.0601	19577								2000	0.01			0.034	0	1			3.3	0	1	1	4506.9	1289.9	1306.4					6.6
C05	Absolute Quantification	ABS	3MUT_35	Ch2Unknown		Manual	6	ddPCR Supermix for Probes (no dUTP)	120			7.2	0.43	13	19558	0	0	13	19558	0	19571								2000											1	1	4355.6	1283.3	1285.3					1.02
D05	Absolute Quantification	ABS	3MUT_36	Ch2Unknown		Manual	0.78	ddPCR Supermix for Probes (no dUTP)	15.6			1.29	0	0	19748	0	0	0	19748	0	19748								2000											1	1	0	1298.9	1298.9					0.082
E05	Absolute Quantification	ABS	3MUT_H2O	Ch2NTC		Manual	0	ddPCR Supermix for Probes (no dUTP)	0			0.18	0	0	20441	0	0	0	20441	0	20441								2000											1	1	0	1295.7	1295.7					0.079
F05	Absolute Quantification	ABS	3MUT_H2O	Ch2NTC		Manual	0	ddPCR Supermix for Probes (no dUTP)	0			0.17	0	0	20272	0	0	0	20272	0	20272								2000											1	1	0	1303.8	1303.8					0.079
G05	Absolute Quantification	ABS	3MUT_H2O	Ch2NTC		Manual	0	ddPCR Supermix for Probes (no dUTP)	0			0.17	0	0	19952	0	0	0	19952	0	19952								2000											1	1	0	1295.3	1295.3					0.081
H05	Absolute Quantification	ABS	3MUT_H2O	Ch2NTC		Manual	0	ddPCR Supermix for Probes (no dUTP)	0			0.18
[truncated: 13 more columns]

## Sheet: PI3KCApE545G
Supplementary Table 1: Quantitative results of droplet digital PCR (ddPCR) analysis for PIK3CA hotspot mutation
4MUT- PI3KCApE545G						VAF (kolumna AJ)							PoissonConfMin	Positives	Negatives	Ch1+Ch2+	Ch1+Ch2-	Ch1-Ch2+	Ch1-Ch2-	Linkage	AcceptedDroplets	CNV	TotalCNVMax	TotalCNVMin	PoissonCNVMax	PoissonCNVMin	ReferenceCopies	UnknownCopies	Threshold	Ratio	TotalRatioMax	TotalRatioMin	PoissonRatioMax	PoissonRatioMin	FractionalAbundance	TotalFractionalAbundanceMax	TotalFractionalAbundanceMin	PoissonFractionalAbundanceMax	PoissonFractionalAbundanceMin	ReferenceAssayNumber	TargetAssayNumber	MeanAmplitudeofPositives	MeanAmplitudeofNegatives	MeanAmplitudeTotal	ExperimentComments	MergedWells	TotalConfMax68	TotalConfMin68	PoissonConfMax68
Well	ExptType	Experiment	Sample	TargetType	Target	Status	Conc(copies/uL)	Supermix	Copies/20uLWell	TotalConfMax	TotalConfMin	PoissonConfMax	0	0	17796	0	0	173	17623	0	17796								2053											1	1	0	409.15	409.15					0.091
A06	Absolute Quantification	ABS	4MUT_1	Ch1Unknown		Manual	0	ddPCR Supermix for Probes (no dUTP)	0			0.2	0	0	17385	0	0	178	17207	0	17385								2053											1	1	0	424.01	424.01					0.093
A07	Absolute Quantification	ABS	4MUT_9	Ch1Unknown		Manual	0	ddPCR Supermix for Probes (no dUTP)	0			0.2	0	1	19366	1	0	351	19015	0.0607	19367								2053	0.0028			0.0095	0	0.28			0.94	0	1	1	4724.9	436.45	436.67					0.15
A08	Absolute Quantification	ABS	4MUT_17	Ch1Unknown		Manual	0.06	ddPCR Supermix for Probes (no dUTP)	1.2			0.29	0	0	18891	0	0	422	18469	0	18891								2053											1	1	0	442.75	442.75					0.085
A09	Absolute Quantification	ABS	4MUT_25	Ch1Unknown		Manual	0	ddPCR Supermix for Probes (no dUTP)	0			0.19	0	0	19196	0	0	54	19142	0	19196								2053											1	1	0	451.57	451.57					0.084
A10	Absolute Quantification	ABS	4MUT_33	Ch1Unknown		Manual	0	ddPCR Supermix for Probes (no dUTP)	0			0.18	0	0	18826	0	0	69	18757	0	18826								2053											1	1	0	413.12	413.12					0.086
B06	Absolute Quantification	ABS	4MUT_2	Ch1Unknown		Manual	0	ddPCR Supermix for Probes (no dUTP)	0			0.19	0	1	18460	1	0	310	18150	0.0637	18461								2053	0.003			0.011	0	0.3			1.1	0	1	1	5038.6	417.6	417.85					0.16
B07	Absolute Quantification	ABS	4MUT_10	Ch1Unknown		Manual	0.06	ddPCR Supermix for Probes (no dUTP)	1.2			0.3	0	0	19817	0	0	268	19549	0	19817								2053											1	1	0	441.19	441.19					0.081
B08	Absolute Quantification	ABS	4MUT_18	Ch1Unknown		Manual	0	ddPCR Supermix for Probes (no dUTP)	0			0.18	0	0	19490	0	0	69	19421	0	19490								2053											1	1	0	443.28	443.28					0.083
B09	Absolute Quantification	ABS	4MUT_26	Ch1Unknown		Manual	0	ddPCR Supermix for Probes (no dUTP)	0			0.18	0	0	18525	0	0	143	18382	0	18525								2053											1	1	0	461.77	461.77					0.087
B10	Absolute Quantification	ABS	4MUT_34	Ch1Unknown		Manual	0	ddPCR Supermix for Probes (no dUTP)	0			0.19	0	0	19824	0	0	72	19752	0	19824								2053											1	1	0	412.56	412.56					0.081
C06	Absolute Quantification	ABS	4MUT_3	Ch1Unknown		Manual	0	ddPCR Supermix for Probes (no dUTP)	0			0.18	0	0	19334	0	0	365	18969	0	19334								2053											1	1	0	417.59	417.59					0.083
C07	Absolute Quantification	ABS	4MUT_11	Ch1Unknown		Manual	0	ddPCR Supermix for Probes (no dUTP)	0			0.18	0	0	19899	0	0	253	19646	0	19899								2053											1	1	0	440.5	440.5					0.081
C08	Absolute Quantification	ABS	4MUT_19	Ch1Unknown		Manual	0	ddPCR Supermix for Probes (no dUTP)	0			0.18	0	0	14723	0	0	96	14627	0	14723								2053											1	1	0	437.52	437.52					0.11
C09	Absolute Quantification	ABS	4MUT_27	Ch1Unknown		Manual	0	ddPCR Supermix for Probes (no dUTP)	0			0.24	0	0	20853	0	0	118	20735	0	20853								2053											1	1	0	450.69	450.69					0.077
C10	Absolute Quantification	ABS	4MUT_35	Ch1Unknown		Manual	0	ddPCR Supermix for Probes (no dUTP)	0			0.17	0	1	18878	0	1	171	18707	0	18879								2053	0.006			0.02	0	0.6			1.9	0	1	1	7916.7	412.97	413.36					0.16
D06	Absolute Quantification	ABS	4MUT_4	Ch1Unknown		Manual	0.06	ddPCR Supermix for Probes (no dUTP)	1.2			0.3	0	0	18879	0	0	149	18730	0	18879								2053											1	1	0	414.03	414.03					0.085
D07	Absolute Quantification	ABS	4MUT_12	Ch1Unknown		Manual	0	ddPCR Supermix for Probes (no dUTP)	0			0.19	0	0	18816	0	0	163	18653	0	18816								2053											1	1	0	436.08	436.08					0.086
D08	Absolute Quantification	ABS	4MUT_20	Ch1Unknown		Manual	0	ddPCR Supermix for Probes (no dUTP)	0			0.19	0	0	18719	0	0	84	18635	0	18719								2053											1	1	0	440.36	440.36					0.086
D09	Absolute Quantification	ABS	4MUT_28	Ch1Unknown		Manual	0	ddPCR Supermix for Probes (no dUTP)	0			0.19	0	0	20354	0	0	7	20347	0	20354								2053											1	1	0	442.34	442.34					0.079
D10	Absolute Quantification	ABS	4MUT_36	Ch1Unknown		Manual	0	ddPCR Supermix for Probes (no dUTP)	0			0.17	0	1	20390	1	0	449	19941	0.0577	20391								2053	0.0022			0.0074	0	0.22			0.74	0	1	1	2425.9	411.27	411.37					0.14
E06	Absolute Quantification	ABS	4MUT_5	Ch1Unknown		Manual	0.06	ddPCR Supermix for Probes (no dUTP)	1.2			0.28	0	1	19486	1	0	175	19311	0.0604	19487								2053	0.006			0.019	0	0.6			1.9	0	1	1	3015.5	412.77	412.9					0.15
E07	Absolute Quantification	ABS	4MUT_13	Ch1Unknown		Manual	0.06	ddPCR Supermix for Probes (no dUTP)	1.2			0.29	0	0	19924	0	0	411	19513	0	19924								2053											1	1	0	428.28	428.28					0.081
E08	Absolute Quantification	ABS	4MUT_21	Ch1Unknown		Manual	0	ddPCR Supermix for Probes (no dUTP)	0			0.18	0	1	18466	0	1	53	18413	0	18467								2053	0.019			0.064	0	1.8			6.2	0	1	1	2956.2	435.45	435.58					0.16
E09	Absolute Quantification	ABS	4MUT_29	Ch1Unknown		Manual	0.06	ddPCR Supermix for Probes (no dUTP)	1.2			0.3	0	0	15165	0	0	61	15104	0	15165								2053											1	1	0	413.27	413.27					0.11
F06	Absolute Quantification	ABS	4MUT_6	Ch1Unknown		Manual	0	ddPCR Supermix for Probes (no dUTP)	0			0.23	0	0	18311	0	0	341	17970	0	18311								2053											1	1	0	416.22	416.22					0.088
F07	Absolute Quantification	ABS	4MUT_14	Ch1Unknown		Manual	0	ddPCR Supermix for Probes (no dUTP)	0			0.19	0	0	19687	0	0	111	19576	0	19687								2053											1	1	0	432.77	432.77					0.082
F08	Absolute Quantification	ABS	4MUT_22	Ch1Unknown		Manual	0	ddPCR Supermix for Probes (no dUTP)	0			0.18	0	0	19183	0	0	24	19159	0	19183								2053											1	1	0	434.49	434.49					0.084
F09	Absolute Quantification	ABS	4MUT_30	Ch1Unknown		Manual	0	ddPCR Supermix for Probes (no dUTP)	0			0.18	0	0	17048	0	0	429	16619	0	17048								2053											1	1	0	411.73	411.73					0.094
G06	Absolute Quantification	ABS	4MUT_7	Ch1Unknown		Manual	0	ddPCR Supermix for Probes (no dUTP)	0			0.21	0	0	20373	0	0	26	20347	0	20373								2053											1	1	0	414.15	414.15					0.079
G07	Absolute Quantification	ABS	4MUT_15	Ch1Unknown		Manual	0	ddPCR Supermix for Probes (no dUTP)	0			0.17	0	0	19258	0	0	416	18842	0	19258								2053											1	1	0	437.79	437.79					0.084
G08	Absolute Quantification	ABS	4MUT_23	Ch1Unknown		Manual	0	ddPCR Supermix for Probes (no dUTP)	0			0.18	0	0	20383	0	0	62	20321	0	20383								2053											1	1	0	436.7	436.7					0.079
G09	Absolute Quantification	ABS	4MUT_31	Ch1Unknown		Manual	0	ddPCR Supermix for Probes (no dUTP)	0			0.17	0	0	19743	0	0	0	19743	0	19743								2053											1	1	0	441.99	441.99					0.082
G10	Absolute Quantification	ABS	4MUT_H2O	Ch1NTC		Manual	0	ddPCR Supermix for Probes (no dUTP)	0			0.18	0	1	18271	0	1	316	17955	0	18272								2053	0.003			0.011	0	0.3			1.1	0	1	1	6212.3	411	411.32					0.16
H06	Absolute Quantification	ABS	4MUT_8	Ch1Unknown		Manual	0.06	ddPCR Supermix for Probes (no dUTP)	1.2			0.31	0	0	19813	0	0	237	19576	0	19813								2053											1	1	0	418.26	418.26					0.081
H07	Absolute Quantification	ABS	4MUT_16	Ch1Unknown		Manual	0	ddPCR Supermix for Probes (no dUTP)	0			0.18	0	0	18392	0	0	19	18373	0	18392								2053											1	1	0	431.01	431.01					0.088
H08	Absolute Quantification	ABS	4MUT_24	Ch1Unknown		Manual	0	ddPCR Supermix for Probes (no dUTP)	0			0.19	0.04	3	19453	1	2	119	19334	0.0597	19456								2053											1	1	3576.9	432.89	433.38					0.31
H09	Absolute Quantification	ABS	4MUT_32	Ch1NTC		Manual	0.18	ddPCR Supermix for Probes (no dUTP)	3.6			0.48	0	0	20790	0	0	0	20790	0	20790								2053											1	1	0	438.09	438.09					0.077
H10	Absolute Quantification	ABS	4MUT_H2O	Ch1NTC		Manual	0	ddPCR Supermix for Probes (no dUTP)	0			0.17	9.8	173	17623	0	0	173	17623	0	17796								3000											1	1	4630.3	958.81	994.51					12.4
A06	Absolute Quantification	ABS	4MUT_1	Ch2Unknown		Manual	11.5	ddPCR Supermix for Probes (no dUTP)	230			13.2	10.3	178	17207	0	0	178	17207	0	17385								3000											1	1	4607.2	974.84	1012					13
A07	Absolute Quantification	ABS	4MUT_9	Ch2Unknown		Manual	12.1	ddPCR Supermix for Probes (no dUTP)	242			13.9	19.3	352	19015	1	0	351	19015	0.0607	19367								3000	0.0028			0.0095	0	0.28			0.94	0	1	1	4610.1	996.11	1061.8					22.7
A08	Absolute Quantification	ABS	4MUT_17	Ch2Unknown		Manual	21.6	ddPCR Supermix for Probes (no dUTP)	432			23.8	24	422	18469	0	0	422	18469	0	18891								3000											1	1	4571.6	997.9	1077.7					27.9
A09	Absolute Quantification	ABS	4MUT_25	Ch2Unknown		Manual	26.6	ddPCR Supermix for Probes (no dUTP)	532			29.1	2.5	54	19142	0	0	54	19142	0	19196								3000											1	1	4475.8	1009.4	1019.2					3.78
A10	Absolute Quantification	ABS	4MUT_33	Ch2Unknown		Manual	3.3	ddPCR Supermix for Probes (no dUTP)	66			4.3	3.4	69	18757	0	0	69	18757	0	18826								3000											1	1	4650.4	962.19	975.71					4.9
B06	Absolute Quantification	ABS	4MUT_2	Ch2Unknown		Manual	4.3	ddPCR Supermix for Probes (no dUTP)	86			5.4	17.8	311	18150	1	0	310	18150	0.0637	18461								3000	0.003			0.011	0	0.3			1.1	0	1	1	4530.1	965.02	1025.1					21.1
B07	Absolute Quantification	ABS	4MUT_10	Ch2Unknown		Manual	20	ddPCR Supermix for Probes (no dUTP)	400			22.2	14.1	268	19549	0	0	268	19549	0	19817								3000											1	1	4592.2	1002.3	1050.9					17
B08	Absolute Quantification	ABS	4MUT_18	Ch2Unknown		Manual	16	ddPCR Supermix for Probes (no dUTP)	320			17.9	3.3	69	19421	0	0	69	19421	0	19490								3000											1	1	4513.9	996.39	1008.8					4.7
B09	Absolute Quantification	ABS	4MUT_26	Ch2Unknown		Manual	4.2	ddPCR Supermix for Probes (no dUTP)	84			5.2	7.6	143	18382	0	0	143	18382	0	18525								3000											1	1	4441.9	1009.7	1036.2					9.9
B10	Absolute Quantification	ABS	4MUT_34	Ch2Unknown		Manual	9.1	ddPCR Supermix for Probes (no dUTP)	182			10.6	3.4	72	19752	0	0	72	19752	0	19824								3000											1	1	4607.2	962	975.24					4.8
C06	Absolute Quantification	ABS	4MUT_3	Ch2Unknown		Manual	4.3	ddPCR Supermix for Probes (no dUTP)	86			5.4	20.1	365	18969	0	0	365	18969	0	19334								3000											1	1	4528.8	963.03	1030.3					23.6
C07	Absolute Quantification	ABS	4MUT_11	Ch2Unknown		Manual	22.4	ddPCR Supermix for Probes (no dUTP)	448			24.7	13.2	253	19646	0	0	253	19646	0	19899								3000											1	1	4608.3	1002.7	1048.5					16
C08	Absolute Quantification	ABS	4MUT_19	Ch2Unknown		Manual	15.1	ddPCR Supermix for Probes (no dUTP)	302			16.9	6.3	96	14627	0	0	96	14627	0	14723								3000											1	1	4474.2	982.19	1005					8.5
C09	Absolute Quantification	ABS	4MUT_27	Ch2Unknown		Manual	7.7	ddPCR Supermix for Probes (no dUTP)	154			9.3	5.5	118	20735	0	0	118	20735	0	20853								3000											1	1	4524.9	1010.4	1030.3					7.3
C10	Absolute Quantification	ABS	4MUT_35	Ch2Unknown		Manual	6.7	ddPCR Supermix for Probes (no dUTP)	134			7.9	9.1	171	18708	0	1	171	18707	0	18879								3000	0.006			0.02	0	0.6			1.9	0	1	1	4688	970.57	1004.2					11.5
D06	Absolute Quantification	ABS	4MUT_4	Ch2Unknown		Manual	10.7	ddPCR Supermix for Probes (no dUTP)	214			12.3	7.8	149	18730	0	0	149	18730	0	18879								3000											1	1	4616.4	967.98	996.77					10.1
D07	Absolute Quantification	ABS	4MUT_12	Ch2Unknown		Manual	9.3	ddPCR Supermix for Probes (no dUTP)	186			10.8	8.7	163	18653	0	0	163	18653	0	18816								3000											1	1	4687.5	1004.3	1036.2					11
D08	Absolute Quantification	ABS	4MUT_20	Ch2Unknown		Manual	10.2	ddPCR Supermix for Probes (no dUTP)	204			11.8	4.2	84	18635	0	0	84	18635	0	18719								3000											1	1	4626.7	999.36	1015.6					5.9
D09	Absolute Quantification	ABS	4MUT_28	Ch2Unknown		Manual	5.3	ddPCR Supermix for Probes (no dUTP)	106			6.5	0.17	7	20347	0	0	7	20347	0	20354								3000											1	1	4495.2	1006.7	1007.9					0.58
D10	Absolute Quantification	ABS	4MUT_36	Ch2Unknown		Manual	0.4	ddPCR Supermix for Probes (no dUTP)	8			0.79	23.8	450	19941	1	0	449	19941	0.0577	20391								3000	0.0022			0.0074	0	0.22			0.74	0	1	1	4668.1	960.81	1042.6					27.5
E06	Absolute Quantification	ABS	4MUT_5	Ch2Unknown		Manual	26.3	ddPCR Supermix for Probes (no dUTP)	526			28.7	9.1	176	19311	1	0	175	19311	0.0604	19487								3000	0.006			0.019	0	0.6			1.9	0	1	1	4530.6	962.39	994.61					11.5
E07	Absolute Quantification	ABS	4MUT_13	Ch2Unknown		Manual	10.7	ddPCR Supermix for Probes (no dUTP)	214			12.3	22.2	411	19513	0	0	411	19513	0	19924								3000											1	1	4612.2	988.18	1062.9					25.7
E08	Absolute Quantification	ABS	4MUT_21	Ch2Unknown		Manual	24.5	ddPCR Supermix for Probes (no dUTP)	490			26.9	2.5	53	18414	0	1	53	18413	0	18467								3000	0.019			0.064	0	1.8			6.2	0	1	1	4525	995.11	1005.2					3.87
E09	Absolute Quantification	ABS	4MUT_29	Ch2Unknown		Manual	3.4	ddPCR Supermix for Probes (no dUTP)	68			4.4	3.6	61	15104	0	0	61	15104	0	15165								3000											1	1	4652.7	970.11	984.92					5.4
F06	Absolute Quantification	ABS	4MUT_6	Ch2Unknown		Manual	4.7	ddPCR Supermix for Probes (no dUTP)	94			6	19.8	341	17970	0	0	341	17970	0	18311								3000											1	1	4560	968.29	1035.2					23.3
F07	Absolute Quantification	ABS	4MUT_14	Ch2Unknown		Manual	22.1	ddPCR Supermix for Probes (no dUTP)	442			24.5	5.4	111	19576	0	0	111	19576	0	19687								3000											1	1	4702.1	1000.2	1021.1					7.3
F08	Absolute Quantification	ABS	4MUT_22	Ch2Unknown		Manual	6.7	ddPCR Supermix for Probes (no dUTP)	134			7.9	1	24	19159	0	0	24	19159	0	19183								3000											1	1	4489.5	996.5	1000.9					1.79
F09	Absolute Quantification	ABS	4MUT_30	Ch2Unknown		Manual	1.5	ddPCR Supermix for Probes (no dUTP)	30			2.1	27.1	429	16619	0	0	429	16619	0	17048								3000											1	1	4595.1	960.31	1051.8					31.4
G06	Absolute Quantification	ABS	4MUT_7	Ch2Unknown		Manual	30	ddPCR Supermix for Probes (no dUTP)	600			32.8	1	26	20347	0	0	26	20347	0	20373								3000											1	1	4561.8	968.8	973.39					1.82
G07	Absolute Quantification	ABS	4MUT_15	Ch2Unknown		Manual	1.5	ddPCR Supermix for Probes (no dUTP)	30			2.2	23.2	416	18842	0	0	416	18842	0	19258								3000											1	1	4679	1005.4	1084.7					27
G08	Absolute Quantification	ABS	4MUT_23	Ch2Unknown		Manual	25.7	ddPCR Supermix for Probes (no dUTP)	514			28.2	2.8	62	20321	0	0	62	20321	0	20383								3000											1	1	4485.4	986.63	997.28					4.06
G09	Absolute Quantification	ABS	4MUT_31	Ch2Unknown		Manual	3.6	ddPCR Supermix for Probes (no dUTP)	72			4.6	0	0	19743	0	0	0	19743	0	19743								3000											1	1	0	1005	1005					0.082
G10	Absolute Quantification	ABS	4MUT_H2O	Ch2NTC		Manual	0	ddPCR Supermix for Probes (no dUTP)	0			0.18	18.3	316	17956	0	1	316	17955	0	18272								3000	0.003			0.011	0	0.3			1.1	0	1	1	4630.3	962.57	1026					21.7
H06	Absolute Quantification	ABS	4MUT_8	Ch2Unknown		Manual	20.5	ddPCR Supermix for Probes (no dUTP)	410			22.8	12.4	237	19576	0	0	237	19576	0	19813								3000											1	1	4595.2	971.36	1014.7					15.1
H07	Absolute Quantification	ABS	4MUT_16	Ch2Unknown		Manual	14.2	ddPCR Supermix for Probes (no dUTP)	284			16	0.7	19	18373	0	0	19	18373	0	18392								3000											1	1	4601	1000.6	1004.3					1.52
H08	Absolute Quantification	ABS	4MUT_24	Ch2Unknown		Manual	1.2	ddPCR Supermix for Probes (no dUTP)	24			1.9	6	120	19336	1	2	119	19334	0.0597	19456								3000											1	1	4554.6	992.69	1014.7					7.9
H09	Absolute Quantification	ABS	4MUT_32	Ch2NTC		Manual	7.3	ddPCR Supermix for Probes (no dUTP)	146			8.6	0	0	20790	0	0	0	20790	0	20790								3000											1	1	0	998.98	998.98					0.077
H10	Absolute Quantification	ABS	4MUT_H2O	Ch2NTC		Manual	0	ddPCR Supermix for Probes (no dUTP)	0			0.17
[truncated: 13 more columns]

## Sheet: PI3KCApH1047L
Supplementary Table 1: Quantitative results of droplet digital PCR (ddPCR) analysis for PIK3CA hotspot mutation
5MUT- PI3KCApH1047L						VAF (kolumna AJ)
Well	ExptType	Experiment	Sample	TargetType	Target	Status	Conc(copies/uL)	Supermix	Copies/20uLWell	TotalConfMax	TotalConfMin	PoissonConfMax	PoissonConfMin	Positives	Negatives	Ch1+Ch2+	Ch1+Ch2-	Ch1-Ch2+	Ch1-Ch2-	Linkage	AcceptedDroplets	CNV	TotalCNVMax	TotalCNVMin	PoissonCNVMax	PoissonCNVMin	ReferenceCopies	UnknownCopies	Threshold	Ratio	TotalRatioMax	TotalRatioMin	PoissonRatioMax	PoissonRatioMin	FractionalAbundance	TotalFractionalAbundanceMax	TotalFractionalAbundanceMin	PoissonFractionalAbundanceMax	PoissonFractionalAbundanceMin	ReferenceAssayNumber	TargetAssayNumber	MeanAmplitudeofPositives	MeanAmplitudeofNegatives	MeanAmplitudeTotal	ExperimentComments	MergedWells	TotalConfMax68	TotalConfMin68	PoissonConfMax68
A01	Absolute Quantification	ABS	5MUT_1	Ch1Unknown		Manual	0	ddPCR Supermix for Probes (no dUTP)	0			0.21	0	0	16442	0	0	152	16290	0	16442								2000											1	1	0	422.2	422.2					0.098
A02	Absolute Quantification	ABS	5MUT_9	Ch1Unknown		Manual	0	ddPCR Supermix for Probes (no dUTP)	0			0.21	0	0	16647	0	0	133	16514	0	16647								2000											1	1	0	425.46	425.46					0.097
A03	Absolute Quantification	ABS	5MUT_17	Ch1Unknown		Manual	0	ddPCR Supermix for Probes (no dUTP)	0			0.18	0	0	19659	0	0	298	19361	0	19659								2000											1	1	0	418.09	418.09					0.082
A04	Absolute Quantification	ABS	5MUT_25	Ch1Unknown		Manual	0	ddPCR Supermix for Probes (no dUTP)	0			0.19	0	0	18877	0	0	335	18542	0	18877								2000											1	1	0	423.61	423.61					0.085
A05	Absolute Quantification	ABS	5MUT_33	Ch1Unknown		Manual	0	ddPCR Supermix for Probes (no dUTP)	0			0.18	0	0	19358	0	0	47	19311	0	19358								2000											1	1	0	417.59	417.59					0.083
B01	Absolute Quantification	ABS	5MUT_2	Ch1Unknown		Manual	0	ddPCR Supermix for Probes (no dUTP)	0			0.2	0	0	17847	0	0	74	17773	0	17847								2000											1	1	0	421.74	421.74					0.09
B02	Absolute Quantification	ABS	5MUT_10	Ch1Unknown		Manual	0	ddPCR Supermix for Probes (no dUTP)	0			0.22	0	0	16050	0	0	235	15815	0	16050								2000											1	1	0	430.6	430.6					0.1
B03	Absolute Quantification	ABS	5MUT_18	Ch1Unknown		Manual	0.06	ddPCR Supermix for Probes (no dUTP)	1.2			0.28	0	1	19748	1	0	238	19510	0.0596	19749								2000	0.004			0.014	0	0.4			1.4	0	1	1	2911.3	423.65	423.77					0.15
B04	Absolute Quantification	ABS	5MUT_26	Ch1Unknown		Manual	0.06	ddPCR Supermix for Probes (no dUTP)	1.2			0.3	0	1	18933	0	1	57	18876	0	18934								2000	0.018			0.059	0	1.7			5.8	0	1	1	5659.4	432.6	432.87					0.15
B05	Absolute Quantification	ABS	5MUT_34	Ch1Unknown		Manual	0	ddPCR Supermix for Probes (no dUTP)	0			0.18	0	0	19645	0	0	142	19503	0	19645								2000											1	1	0	420.79	420.79					0.082
C01	Absolute Quantification	ABS	5MUT_3	Ch1Unknown		Manual	0	ddPCR Supermix for Probes (no dUTP)	0			0.22	0	0	16248	0	0	61	16187	0	16248								2000											1	1	0	425.47	425.47					0.099
C02	Absolute Quantification	ABS	5MUT_11	Ch1Unknown		Manual	0	ddPCR Supermix for Probes (no dUTP)	0			0.2	0	0	17653	0	0	285	17368	0	17653								2000											1	1	0	425.92	425.92					0.091
C03	Absolute Quantification	ABS	5MUT_19	Ch1Unknown		Manual	0	ddPCR Supermix for Probes (no dUTP)	0			0.18	0	0	19512	0	0	160	19352	0	19512								2000											1	1	0	425.29	425.29					0.083
C04	Absolute Quantification	ABS	5MUT_27	Ch1Unknown		Manual	0.43	ddPCR Supermix for Probes (no dUTP)	8.6			0.83	0.18	7	19286	0	7	111	19175	0	19293								2000	0.063			0.112	0.014	5.9			10.3	1.6	1	1	6581.6	428.33	430.56					0.61
C05	Absolute Quantification	ABS	5MUT_35	Ch1Unknown		Manual	0.25	ddPCR Supermix for Probes (no dUTP)	5			0.58	0.07	4	19147	0	4	76	19071	0	19151								2000	0.05			0.11	0	5			10	0	1	1	6954.6	422.87	424.23					0.39
D01	Absolute Quantification	ABS	5MUT_4	Ch1Unknown		Manual	0.69	ddPCR Supermix for Probes (no dUTP)	13.8			1.21	0.34	10	17082	0	10	140	16942	0	17092								2000	0.071			0.118	0.025	6.6			10.7	2.6	1	1	6927.7	425.33	429.13					0.93
D02	Absolute Quantification	ABS	5MUT_12	Ch1Unknown		Manual	0	ddPCR Supermix for Probes (no dUTP)	0			0.21	0	0	16661	0	0	98	16563	0	16661								2000											1	1	0	418.49	418.49					0.097
D03	Absolute Quantification	ABS	5MUT_20	Ch1Unknown		Manual	0.06	ddPCR Supermix for Probes (no dUTP)	1.2			0.29	0	1	19077	1	0	125	18952	0.0617	19078								2000	0.008			0.027	0	0.8			2.6	0	1	1	3054.3	416.17	416.31					0.15
D04	Absolute Quantification	ABS	5MUT_28	Ch1Unknown		Manual	0.12	ddPCR Supermix for Probes (no dUTP)	2.4			0.39	0.02	2	19454	0	2	73	19381	0	19456								2000	0.027			0.07	0	2.7			6.7	0	1	1	6766.9	423.21	423.86					0.23
D05	Absolute Quantification	ABS	5MUT_36	Ch1Unknown		Manual	0	ddPCR Supermix for Probes (no dUTP)	0			0.18	0	0	19312	0	0	14	19298	0	19312								2000											1	1	0	415.92	415.92					0.083
E01	Absolute Quantification	ABS	5MUT_5	Ch1Unknown		Manual	0	ddPCR Supermix for Probes (no dUTP)	0			0.2	0	0	18016	0	0	427	17589	0	18016								2000											1	1	0	420.88	420.88					0.089
E02	Absolute Quantification	ABS	5MUT_13	Ch1Unknown		Manual	0	ddPCR Supermix for Probes (no dUTP)	0			0.21	0	0	17104	0	0	126	16978	0	17104								2000											1	1	0	419.74	419.74					0.094
E03	Absolute Quantification	ABS	5MUT_21	Ch1Unknown		Manual	0.78	ddPCR Supermix for Probes (no dUTP)	15.6			1.29	0.43	13	19533	0	13	320	19213	0	19546								2000	0.04			0.063	0.018	3.9			6	1.8	1	1	6593.7	415.5	419.61					1.02
E04	Absolute Quantification	ABS	5MUT_29	Ch1Unknown		Manual	0	ddPCR Supermix for Probes (no dUTP)	0			0.19	0	0	18928	0	0	64	18864	0	18928								2000											1	1	0	421.94	421.94					0.085
E05	Absolute Quantification	ABS	5MUT_H2O	Ch1NTC		Manual	0	ddPCR Supermix for Probes (no dUTP)	0			0.23	0	0	15033	0	0	0	15033	0	15033								2000											1	1	0	409.45	409.45					0.11
F01	Absolute Quantification	ABS	5MUT_6	Ch1Unknown		Manual	0	ddPCR Supermix for Probes (no dUTP)	0			0.2	0	0	17593	0	0	63	17530	0	17593								2000											1	1	0	418.5	418.5					0.092
F02	Absolute Quantification	ABS	5MUT_14	Ch1Unknown		Manual	0	ddPCR Supermix for Probes (no dUTP)	0			0.21	0	0	16913	0	0	291	16622	0	16913								2000											1	1	0	423.85	423.85					0.095
F03	Absolute Quantification	ABS	5MUT_22	Ch1Unknown		Manual	0	ddPCR Supermix for Probes (no dUTP)	0			0.18	0	0	19696	0	0	79	19617	0	19696								2000											1	1	0	419.73	419.73					0.082
F04	Absolute Quantification	ABS	5MUT_30	Ch1Unknown		Manual	0	ddPCR Supermix for Probes (no dUTP)	0			0.18	0	0	19505	0	0	30	19475	0	19505								2000											1	1	0	416.41	416.41					0.083
F05	Absolute Quantification	ABS	5MUT_H2O	Ch1NTC		Manual	0	ddPCR Supermix for Probes (no dUTP)	0			0.17	0	0	20283	0	0	0	20283	0	20283								2000											1	1	0	418.25	418.25					0.079
G01	Absolute Quantification	ABS	5MUT_7	Ch1Unknown		Manual	0	ddPCR Supermix for Probes (no dUTP)	0			0.23	0	0	15255	0	0	386	14869	0	15255								2000											1	1	0	410.71	410.71					0.11
G02	Absolute Quantification	ABS	5MUT_15	Ch1Unknown		Manual	0	ddPCR Supermix for Probes (no dUTP)	0			0.2	0	0	17870	0	0	25	17845	0	17870								2000											1	1	0	418.34	418.34					0.09
G03	Absolute Quantification	ABS	5MUT_23	Ch1Unknown		Manual	0	ddPCR Supermix for Probes (no dUTP)	0			0.18	0	0	19987	0	0	346	19641	0	19987								2000											1	1	0	418.68	418.68					0.081
G04	Absolute Quantification	ABS	5MUT_31	Ch1Unknown		Manual	0	ddPCR Supermix for Probes (no dUTP)	0			0.18	0	0	19353	0	0	62	19291	0	19353								2000											1	1	0	419.52	419.52					0.083
G05	Absolute Quantification	ABS	5MUT_H2O	Ch1NTC		Manual	0	ddPCR Supermix for Probes (no dUTP)	0			0.17	0	0	20197	0	0	1	20196	0	20197								2000											1	1	0	410.55	410.55					0.08
H01	Absolute Quantification	ABS	5MUT_8	Ch1Unknown		Manual	0	ddPCR Supermix for Probes (no dUTP)	0			0.21	0	0	17052	0	0	247	16805	0	17052								2000											1	1	0	421.75	421.75					0.094
H02	Absolute Quantification	ABS	5MUT_16	Ch1Unknown		Manual	0	ddPCR Supermix for Probes (no dUTP)	0			0.2	0	0	17449	0	0	180	17269	0	17449								2000											1	1	0	415.51	415.51					0.092
H03	Absolute Quantification	ABS	5MUT_24	Ch1Unknown		Manual	0	ddPCR Supermix for Probes (no dUTP)	0			0.18	0	0	19153	0	0	24	19129	0	19153								2000											1	1	0	415.15	415.15					0.084
H04	Absolute Quantification	ABS	5MUT_32	Ch1NTC		Manual	0	ddPCR Supermix for Probes (no dUTP)	0			0.2	0	0	17836	0	0	128	17708	0	17836								2000											1	1	0	417.33	417.33					0.09
H05	Absolute Quantification	ABS	5MUT_H2O	Ch1NTC		Manual	0	ddPCR Supermix for Probes (no dUTP)	0			0.17	0	0	20311	0	0	1	20310	0	20311								2000											1	1	0	415.79	415.79					0.079
A01	Absolute Quantification	ABS	5MUT_1	Ch2Unknown		Manual	10.9	ddPCR Supermix for Probes (no dUTP)	218			12.7	9.2	152	16290	0	0	152	16290	0	16442								2000											1	1	2971.5	743.38	763.97					11.8
A02	Absolute Quantification	ABS	5MUT_9	Ch2Unknown		Manual	9.4	ddPCR Supermix for Probes (no dUTP)	188			11	7.8	133	16514	0	0	133	16514	0	16647								2000											1	1	3056.5	749.2	767.63					10.3
A03	Absolute Quantification	ABS	5MUT_17	Ch2Unknown		Manual	18	ddPCR Supermix for Probes (no dUTP)	360			20	15.9	298	19361	0	0	298	19361	0	19659								2000											1	1	2929.5	736.03	769.28					19
A04	Absolute Quantification	ABS	5MUT_25	Ch2Unknown		Manual	21.1	ddPCR Supermix for Probes (no dUTP)	422			23.3	18.8	335	18542	0	0	335	18542	0	18877								2000											1	1	3013	747.49	787.69					22.2
A05	Absolute Quantification	ABS	5MUT_33	Ch2Unknown		Manual	2.9	ddPCR Supermix for Probes (no dUTP)	58			3.8	2.1	47	19311	0	0	47	19311	0	19358								2000											1	1	2843.7	739.71	744.82					3.3
B01	Absolute Quantification	ABS	5MUT_2	Ch2Unknown		Manual	4.9	ddPCR Supermix for Probes (no dUTP)	98			6.1	3.9	74	17773	0	0	74	17773	0	17847								2000											1	1	3001.4	743.43	752.79					5.5
B02	Absolute Quantification	ABS	5MUT_10	Ch2Unknown		Manual	17.4	ddPCR Supermix for Probes (no dUTP)	348			19.6	15.1	235	15815	0	0	235	15815	0	16050								2000											1	1	3041	751.7	785.22					18.5
B03	Absolute Quantification	ABS	5MUT_18	Ch2Unknown		Manual	14.3	ddPCR Supermix for Probes (no dUTP)	286			16.1	12.5	239	19510	1	0	238	19510	0.0596	19749								2000	0.004			0.014	0	0.4			1.4	0	1	1	2957.4	741.31	768.13					15.3
B04	Absolute Quantification	ABS	5MUT_26	Ch2Unknown		Manual	3.5	ddPCR Supermix for Probes (no dUTP)	70			4.6	2.7	57	18877	0	1	57	18876	0	18934								2000	0.018			0.059	0	1.7			5.8	0	1	1	3098.5	764.1	771.13					4.04
B05	Absolute Quantification	ABS	5MUT_34	Ch2Unknown		Manual	8.5	ddPCR Supermix for Probes (no dUTP)	170			9.9	7.1	142	19503	0	0	142	19503	0	19645								2000											1	1	2941.3	739.24	755.16					9.3
C01	Absolute Quantification	ABS	5MUT_3	Ch2Unknown		Manual	4.4	ddPCR Supermix for Probes (no dUTP)	88			5.6	3.4	61	16187	0	0	61	16187	0	16248								2000											1	1	3013.4	750.1	758.6					5
C02	Absolute Quantification	ABS	5MUT_11	Ch2Unknown		Manual	19.1	ddPCR Supermix for Probes (no dUTP)	382			21.4	16.9	285	17368	0	0	285	17368	0	17653								2000											1	1	3009.3	747.04	783.56					20.3
C03	Absolute Quantification	ABS	5MUT_19	Ch2Unknown		Manual	9.7	ddPCR Supermix for Probes (no dUTP)	194			11.2	8.2	160	19352	0	0	160	19352	0	19512								2000											1	1	2992.7	746.59	765.01					10.5
C04	Absolute Quantification	ABS	5MUT_27	Ch2Unknown		Manual	6.8	ddPCR Supermix for Probes (no dUTP)	136			8.1	5.5	111	19182	0	7	111	19175	0	19293								2000	0.063			0.112	0.014	5.9			10.3	1.6	1	1	3000.3	756.64	769.55					7.4
C05	Absolute Quantification	ABS	5MUT_35	Ch2Unknown		Manual	4.7	ddPCR Supermix for Probes (no dUTP)	94			5.8	3.7	76	19075	0	4	76	19071	0	19151								2000	0.05			0.11	0	5			10	0	1	1	2988.9	745.12	754.03					5.2
D01	Absolute Quantification	ABS	5MUT_4	Ch2Unknown		Manual	9.7	ddPCR Supermix for Probes (no dUTP)	194			11.3	8.1	140	16952	0	10	140	16942	0	17092								2000	0.071			0.118	0.025	6.6			10.7	2.6	1	1	3054.4	752.84	771.69					10.5
D02	Absolute Quantification	ABS	5MUT_12	Ch2Unknown		Manual	6.9	ddPCR Supermix for Probes (no dUTP)	138			8.4	5.7	98	16563	0	0	98	16563	0	16661								2000											1	1	3025.6	739.92	753.37					7.7
D03	Absolute Quantification	ABS	5MUT_20	Ch2Unknown		Manual	7.8	ddPCR Supermix for Probes (no dUTP)	156			9.2	6.4	126	18952	1	0	125	18952	0.0617	19078								2000	0.008			0.027	0	0.8			2.6	0	1	1	2989.4	733.1	748					8.5
D04	Absolute Quantification	ABS	5MUT_28	Ch2Unknown		Manual	4.4	ddPCR Supermix for Probes (no dUTP)	88			5.5	3.5	73	19383	0	2	73	19381	0	19456								2000	0.027			0.07	0	2.7			6.7	0	1	1	2985.4	752.54	760.92					5
D05	Absolute Quantification	ABS	5MUT_36	Ch2Unknown		Manual	0.85	ddPCR Supermix for Probes (no dUTP)	17			1.39	0.48	14	19298	0	0	14	19298	0	19312								2000											1	1	2787.1	734.74	736.23					1.1
E01	Absolute Quantification	ABS	5MUT_5	Ch2Unknown		Manual	28.2	ddPCR Supermix for Probes (no dUTP)	564			30.9	25.5	427	17589	0	0	427	17589	0	18016								2000											1	1	3063.6	744.18	799.15					29.6
E02	Absolute Quantification	ABS	5MUT_13	Ch2Unknown		Manual	8.7	ddPCR Supermix for Probes (no dUTP)	174			10.2	7.2	126	16978	0	0	126	16978	0	17104								2000											1	1	3037.2	741.82	758.73					9.5
E03	Absolute Quantification	ABS	5MUT_21	Ch2Unknown		Manual	19.4	ddPCR Supermix for Probes (no dUTP)	388			21.5	17.3	320	19226	0	13	320	19213	0	19546								2000	0.04			0.063	0.018	3.9			6	1.8	1	1	2976.6	732.62	769.35					20.5
E04	Absolute Quantification	ABS	5MUT_29	Ch2Unknown		Manual	4	ddPCR Supermix for Probes (no dUTP)	80			5	3.1	64	18864	0	0	64	18864	0	18928								2000											1	1	3053.3	750.84	758.62					4.5
E05	Absolute Quantification	ABS	5MUT_H2O	Ch2NTC		Manual	0	ddPCR Supermix for Probes (no dUTP)	0			0.23	0	0	15033	0	0	0	15033	0	15033								2000											1	1	0	728.74	728.74					0.11
F01	Absolute Quantification	ABS	5MUT_6	Ch2Unknown		Manual	4.2	ddPCR Supermix for Probes (no dUTP)	84			5.4	3.3	63	17530	0	0	63	17530	0	17593								2000											1	1	3082.3	743.34	751.71					4.8
F02	Absolute Quantification	ABS	5MUT_14	Ch2Unknown		Manual	20.4	ddPCR Supermix for Probes (no dUTP)	408			22.8	18.1	291	16622	0	0	291	16622	0	16913								2000											1	1	3047	741.61	781.28					21.6
F03	Absolute Quantification	ABS	5MUT_22	Ch2Unknown		Manual	4.7	ddPCR Supermix for Probes (no dUTP)	94			5.9	3.8	79	19617	0	0	79	19617	0	19696								2000											1	1	3015.7	740.52	749.64					5.3
F04	Absolute Quantification	ABS	5MUT_30	Ch2Unknown		Manual	1.8	ddPCR Supermix for Probes (no dUTP)	36			2.5	1.2	30	19475	0	0	30	19475	0	19505								2000											1	1	2995.9	740.16	743.63					2.16
F05	Absolute Quantification	ABS	5MUT_H2O	Ch2NTC		Manual	0	ddPCR Supermix for Probes (no dUTP)	0			0.17	0	0	20283	0	0	0	20283	0	20283								2000											1	1	0	735.47	735.47					0.079
G01	Absolute Quantification	ABS	5MUT_7	Ch2Unknown		Manual	30.2	ddPCR Supermix for Probes (no dUTP)	604			33.2	27.1	386	14869	0	0	386	14869	0	15255								2000											1	1	2946.4	713.82	770.31					31.7
G02	Absolute Quantification	ABS	5MUT_15	Ch2Unknown		Manual	1.6	ddPCR Supermix for Probes (no dUTP)	32			2.4	1.1	25	17845	0	0	25	17845	0	17870								2000											1	1	3083.6	741.17	744.45					2
G03	Absolute Quantification	ABS	5MUT_23	Ch2Unknown		Manual	20.5	ddPCR Supermix for Probes (no dUTP)	410			22.7	18.4	346	19641	0	0	346	19641	0	19987								2000											1	1	3027.8	737.8	777.44					21.6
G04	Absolute Quantification	ABS	5MUT_31	Ch2Unknown		Manual	3.8	ddPCR Supermix for Probes (no dUTP)	76			4.8	2.9	62	19291	0	0	62	19291	0	19353								2000											1	1	3072.3	743.33	750.79					4.27
G05	Absolute Quantification	ABS	5MUT_H2O	Ch2NTC		Manual	0.06	ddPCR Supermix for Probes (no dUTP)	1.2			0.28	0	1	20196	0	0	1	20196	0	20197								2000											1	1	2652.5	724.22	724.31					0.14
H01	Absolute Quantification	ABS	5MUT_8	Ch2Unknown		Manual	17.2	ddPCR Supermix for Probes (no dUTP)	344			19.3	15	247	16805	0	0	247	16805	0	17052								2000											1	1	3095.2	744.16	778.22					18.3
H02	Absolute Quantification	ABS	5MUT_16	Ch2Unknown		Manual	12.2	ddPCR Supermix for Probes (no dUTP)	244			14	10.4	180	17269	0	0	180	17269	0	17449								2000											1	1	3069	736.58	760.64					13.1
H03	Absolute Quantification	ABS	5MUT_24	Ch2Unknown		Manual	1.5	ddPCR Supermix for Probes (no dUTP)	30			2.1	1	24	19129	0	0	24	19129	0	19153								2000											1	1	3014.9	738.89	741.74					1.8
H04	Absolute Quantification	ABS	5MUT_32	Ch2NTC		Manual	8.5	ddPCR Supermix for Probes (no dUTP)	170			9.9	7	128	17708	0	0	128	17708	0	17836								2000											1	1	2996.1	736.59	752.81					9.2
H05	Absolute Quantification	ABS	5MUT_H2O	Ch2NTC		Manual	0.06	ddPCR Supermix for Probes (no dUTP)	1.2			0.28	0	1	20310	0	0	1	20310	0	20311								2000											1	1	3034.3	736.71	736.82					0.14
[truncated: 13 more columns]
