# Supplementary material for: Analysis of the Occurrence of PIK3CA Gene Mutation in Children with Lymphatic Malformation—Single Center Study
Source: Children (Basel). 2025 Oct 28;12(11):1460. doi: 10.3390/children12111460 (PMC12651619; doi:10.3390/children12111460)
Supplement: Supplementary file 1 [file children-12-01460-s001.zip › Supplementary Table 2.xlsx]

## Sheet: Arkusz1
	Supplementary Table 2 :The ddPCR assays used for detection of PIK3CA hotspot mutations
	Assay name	Assay ID	MIQE Context:
	PIK3CA p.H1047R	dHsaMDV2010077	hg19|chr3:178952024-178952146:+
			GCCTTAGATAAAACTGAGCAAGAGGCTTTGGAGTATTTCATGAAACAAATGAATGATGCAC[A/G]TCATGGTGGCTGGACAACAAAAATGGATTGGATCTTCCACACAATTAAACAGCATGCATTG
	PIK3CA p.H1047L	dHsaMDV2010123	hg19|chr3:178952024-178952146:+
			GCCTTAGATAAAACTGAGCAAGAGGCTTTGGAGTATTTCATGAAACAAATGAATGATGCAC[A/T]TCATGGTGGCTGGACAACAAAAATGGATTGGATCTTCCACACAATTAAACAGCATGCATTG
	PIK3CA p.E545K	dHsaMDV2010075	hg19|chr3:178936030-178936152:+
			GGAAAATGACAAAGAACAGCTCAAAGCAATTTCTACACGAGATCCTCTCTCTGAAATCACT[G/A]AGCAGGAGAAAGATTTTCTATGGAGTCACAGGTAAGTGCTAAAATGGAGATTCTCTGTTTC
	PIK3CA p.E545G	dHsaMDV2510544	hg19|chr3:178936031-178936153:+
			GAAAATGACAAAGAACAGCTCAAAGCAATTTCTACACGAGATCCTCTCTCTGAAATCACTG[A/G]GCAGGAGAAAGATTTTCTATGGAGTCACAGGTAAGTGCTAAAATGGAGATTCTCTGTTTCT
	PIK3CA p.E542K	dHsaMDV2010073	hg19|chr3:178936021-178936143:+
			TGAATTAAGGGAAAATGACAAAGAACAGCTCAAAGCAATTTCTACACGAGATCCTCTCTCT[G/A]AAATCACTGAGCAGGAGAAAGATTTTCTATGGAGTCACAGGTAAGTGCTAAAATGGAGATT
